# Supplementary material for: Novel loci for childhood body mass index and shared heritability with adult cardiometabolic traits
Source: PLoS Genet. 2020 Oct 12;16(10):e1008718. doi: 10.1371/journal.pgen.1008718 (PMC7581004; doi:10.1371/journal.pgen.1008718)
Supplement: S1 Table — (XLSX) [file pgen.1008718.s001.xlsx]

## Sheet: S1 Table
						BMI 1: BMI measured at latest timepoingtbetween 24-120 months						GENOPTYPING			Sample QC			SNP QC (PRIOR TO IMPUTATION)					Imputation Statistics				Data analysis			References
Study name	Discovery =(D) or Replication (=R)	Ethnicity	Country (Sample source)	Study design	Year(s) of birth	Collection method	Reference- collection method, if applicable (PMID)	Sample size included in the analsyis	Mean BMI (SD), kg/m2	% males in analysis	Mean age (SD) at BMI measurement, months	Genotyping platform	Genotyping centre	Genotype-calling algorithm	Call rate [filter detail]	Heterozygosity [filter detail]	Ethnic outliers/other exclusions [filter detail]	MAF [filter detail]	HWE P value [filter detail]	Call rate [ filter detail]	Other	N SNPs in QC'd dataset	Imputation software	Imputation panel	Imputation quality metrics	Other SNP QC filters applied	Number of QC'd SNPs in analysis	Analysis software	Genomic control lambda (discovery cohorts only)	Cohort reference(s) (PMID)	Study website
ABCD	R	European	the Netherlands	Population-based prospective cohort study	2003-2004	Height and weight were measured following a standard procedure by trained nurses during the health check for the 5-year-old children. Height was determined to the nearest millimetre using a Leicester portable height measure (Seca, Hamburg, Germany) and weight to the nearest 100 g using a Marsden MS-4102 weighing scale (Oxfordshire, United Kingdom).	PMID: 20813863	1154	15.37 (1.34)	48.5%	66.07 (4.52)	Illumina HumanCoreExomeChip_x000D_	Human Genotyping Facility (HuGeF), Dept Internal Medicine, Erasmus MC, The Netherlands	GenomeStudio	<95%	(+/-) 3 SD of the mean	Outlying individuals were excluded on the basis of relatedness, sex discrepancy, and identity	0.01	10e-6	0.95	NA	277,644 (Total SNPs after imputation 27,448,454)	IMPUTE V2	1000Genomes global panel phase 1 release v3 (build 37)	INFO	NA	Replication SNPs	SNPtest	NA	PMID: 20813863	https://abcd-studie.nl/
ALSPAC	D	European	UK	Mother child population cohort	1991-1992	Clinic visits to measure weight and height. Height was measured to the last complete mm using the Harpenden Stadiometer. A Lunar prodigy narrow fan beam_x000D_ densitometer was used to perform a whole body DXA (Dual-energy Xray_x000D_ absorptiometry) scan where bone content, lean and fat masses are_x000D_ measured.	NA	6790	17.1 (2.4)	0.51	92.4 (34.8)	Illumina HumanHap550 quad	Sample Logistics and Genotyping Facilities at the Wellcome Trust Sanger Institute and LabCorp (Laboratory Corportation of America) supported by 23andMe	Illumina BeadStudio v.3.2.32	excluded individuals with >3% missing data	<0.320 and >0.345 for the Sanger data and <0.310 and >0.330 for the LabCorp data	Being of non-European ancestry (as detected by a multidimensional scaling analysis seeded with HapMap 2 individuals)	0.01	5e-7	0.95	NA	503.248	IMPUTE V2	1000 Genomes (phase 1)	info<0.3 excluded	MAF<0.01 excluded	18486880	SNPTEST	1.02	Fraser A et al, Int J_x000D_ Epidemiol 2013 (PMID: 22507743)	http://www.bristol.ac.uk/alspac/
BMDCS Caucasian	D	European	USA	Prospective, population-based	1985-1996	Height and weight were measured without shoes or heavy clothing.	NA	543	17.04 (2.09)	49.2%	100.92 (15.20)	Illumina Infinium II OMNI Express plus Exome BeadChip	Children's Hospital of Philadelphia	Gencall	<95%	NA	Based on PCA	0.5%	NA	0.95	NA	739.284	IMPUTE V2	Cosmopolitan 1000 genome panel (release March 2012)	NA	NA	16,130,121	SNPtest	1.01	PMID: 17311856	https://bmdcs.nichd.nih.gov
BREATHE	D	European	Spain	Population-based cohort	2001-2004	Height and weight were measured without shoes or heavy clothing.	NA	1633	17.75 (2.61)	52.3%	101.42 (10.31)	Illumina HumanCore BeadChip	Spanish National Genotyping Center (CEGEN)	GeneTrain2.0 algorithm (with a default threshold of 0.15) based on HapMap clusters implemented in the GenomeStudio software	<97%	>4 SD (N=5)	Sex discordances (N=18 exclusions, 1%), relatedness (N=80 exclusions: one twin, 32 siblings, 39 cousins, eight incongruent sibling's couples). In total we excluded 106 subjects (6%).	0.01	1.1e-6	0.95	NA	240.103	IMPUTE V2	Cosmopolitan 1000 genome panel (release March 2012)	IMPUTE2 INFO	NA	37,760,073	SNPtest	1.03	PMID: 25734425	https://breathe.isglobal.org/
Britisch 1958 Birth Cohort (1958BC-T1DGC)	D	European	UK	Population based birth cohort	1958	Height and weight were measured without shoes or heavy clothing.	PMID: 16155052	2081	15.88 (1.70)	48.1%	84 (0)	Illumina HumanHap 550	Juvenile Diabetes Research Foundation/Wellcome Trust Diabetes and Inflammation Laboratory	Illuminus	0.95	Heterozygosity outliers (>3SD or <-3SD)	Relatedness, ancestry outliers, sex discrepancy, identity	0.01	1e-7	0.95	None	561.303	IMPUTE2	1000G Phase 3 (Mar 2012)	INFO score	None	39295337	SNPTEST2	1.01	PMID: 16155052	www.cls.ioe.ac.uk/ncds
Britisch 1958 Birth Cohort (1958BC-WTCCC)	D	European	UK	Population based birth cohort	1958	Height and weight were measured without shoes or heavy clothing.	PMID: 16155052	2341	15.85 (1.71)	52.8%	84 (0)	Affy6.0 & Illumina Human 1M	Wellcome Trust Sanger Institute	Illuminus	0.95	Heterozygosity outliers (>3SD or <-3SD)	Relatedness, ancestry outliers, sex discrepancy, identity	0.01	1e-20	0.98	None	1,373,228	IMPUTE2	1000G Phase 3 (Mar 2012)	INFO score	None	39298008	SNPTEST2	1.00	PMID: 16155052	www.cls.ioe.ac.uk/ncds
YFS	D	European	Finland	Population based cohort	1962, 1965, 1968, 1971, 1974, 1977 _x000D_	Weight was measured with a digital scale in light clothing without shoes with an accuracy of 0.1 kg, and height with a wall-mounted stadiometer with 0.1 cm accuracy. BMI was calculated as weight (kg)/(height (m))2. _x000D_	NA	1134	16.70 (2.32)	49.5%	112.04 (3.50)	Illumina Human 670k	Welcome Trust Sanger Institute	Illuminus	0.95	Excluded individuals with genome-wide heterozygosity >0.32 and <0.301	MDS outliers	0.01%	1e-6	0.95	NA	546 677	Shapeit, Impute2	1000 Genomes (phase1)	INFO score	NA	39346532	SNPTEST 2.4.1	1.00	PMID: 18263651	http://youngfinnsstudy.utu.fi/index.html
CHOP (Europe)	R	European	Belgium,Germany,Italy,Poland,Spain	Population-based (partly infant nutritional intervention) prospective cohort study	2002-2004	Height and weight were measured without shoes or heavy clothing.	PMID: 24622805	369	16.86 (2.60)	48.5%	92.72 (8.83)	Illumina HumanOmniExpress-24 v1.0	Genome Analysis Center of Helmholtz Zentrum Muenchen, Germany	Genomestudio	97,5%	>4 SD (N=8)	Based on PCA / Multidimensional Scaling	0.1%	1e-7	0.95	NA	686390	MINIMAC3 & MACH at Michigan Imputation Server	1000 Genomes (phase 1)	R2	NA	9642852	rvtest	NA	PMID: 19386747; 24622805; 27171005; 29084944; 25368978	http://www.project-earlynutrition.eu/eneu/
CHOP (Philadelphia)	D	European American	USA	Population-based cohort	1988-Present	Epic Medical records and survey	NA	5488	17.32 (3.24)	57.9%	83.70 (28.28)	Illumina HumanHap 550, 610	Children's Hospital of Philadelphia	Gencall	0.95	NA	Based on PCA	0.01	1e-6	0.95	NA	512.929	IMPUTE V2	1000 Genomes (phase 1)	NA	NA	9678706	SNPtest	1.02	NA	NA
COPSAC 2000	D	European	Denmark	Mother child cohort	1998-2002	Weight was measured without clothes by using calibrated digital weight scales. Length was measured until age 2 years by using an infantometer (Kiddimeter; Raven Equipment Ltd, Dunmow, Essex, England).	PMID: 28814549	327	16.16 (1.63)	48.9%	85.50 (4.11)	Illumina Infinium HumanOmniExpressExome Bead chip	AROS Applied Biotechnology AS center, Aarhus, Denmark	GenomeStudio (Illumina)	0.95	<0.0375 & >0.27	PCA analyses (using HapMap individuals)	0.01	1e-6	0.98	NA	657699	ShapeIT and Impute v2.3.1	1000 genomes (phase 1 v3)	INFO	NA	7735839	SNPTEST v2.5	1.01	PMID:15521375	www.copsac.com
COPSAC 2010	D	European	Denmark	Population based mother child cohort	2008-2012	Weight was measured without clothes by using calibrated digital weight scales. Length was measured until age 2 years by using an infantometer (Kiddimeter; Raven Equipment Ltd, Dunmow, Essex, England).	PMID: 30181143	571	16.55 (1.40)	0.5	24 (0)	Illumina Infinium HumanOmniExpressExome Bead chip	AROS Applied Biotechnology AS center, Aarhus, Denmark	GenomeStudio (Illumina)	0.95	<0.0375 & >0.27	PCA analyses (using HapMap individuals)	0.01	1e-6	0.98	NA	657699	ShapeIT and Impute v2.3.1	1000 genomes (phase 1 v3)	INFO	NA	7735839	SNPTEST v2.5	1.00	PMID: 24118234	www.copsac.com
DNBC-GOYA offspring from randomly selected mothers	R	Caucasian	Denmark	Population-based (children of reference mothers originally collected into case-cohort design study)	1997-2003	Self-reported during web based follow-up when the children were 7 years old.	NA	481	15.63	51.8%	84.6 (3.6)	Illumina Infinium HumanCoreExome Beadchip (Illumina, San Diego, CA)	Novo Nordisk Foundation Center for Basic Metabolic Research, University of Copenhagen	Genotypes were called using the Genotyping module (version 1.9.4) of GenomeStudio Software (version 2011.1, Illumina)	0.95	For the inbreeding QC we used the following cut-offs: rare alleles -0.5 to 0.5; common alleles: -0.05 to 0.05	Based on PCA	0.1%	1e-4	0.95	NA	NA	Impute2 (prephasing using shapeit)_x000D_	1000 Genomes (phase 1)	NA	NA	Replication SNPs	R	NA	NA	https://www.ssi.dk/English/RandD/Research%20areas/Epidemiology/DNBC/
DNBC-GOYA offspring from obese mothers	R	Caucasian	Denmark	Population-based (children of obese mothers originally collected into case -cohort design study)	1997-2003	Self-reported during web based follow-up when the children were 7 years old.	NA	407	16.7 (2.2)	51.6%	84.6 (2.4)	Illumina Infinium HumanCoreExome Beadchip (Illumina, San Diego, CA)	Novo Nordisk Foundation Center for Basic Metabolic Research, University of Copenhagen	Genotypes were called using the Genotyping module (version 1.9.4) of GenomeStudio Software (version 2011.1, Illumina)	0.95	For the inbreeding QC we used the following cut-offs: rare alleles -0.5 to 0.5; common alleles: -0.05 to 0.05	Based on PCA	0.1%	1e-4	0.95	NA	NA	Impute2 (prephasing using shapeit)_x000D_	1000 Genomes (phase 1)	NA	NA	Replication SNPs	R	NA	NA	https://www.ssi.dk/English/RandD/Research%20areas/Epidemiology/DNBC/
DNBC-PTB	D	European	Denmark	Case-control study of preterm delivery	1998-2003	Data were retrieved from a questionnaire at approximately 7 years, asking about most recent height and weight measurements.	NA	1007	15.66 (1.59)	0.52	84.54 (3.74)	Illumina Human660W-quad	Center for Inherited Disease Research, Johns Hopkins University, Baltimore, Maryland, USA	Beadstudio	0.96	Excluded samples more than 3SD from mean	Birthplaces of child, parents, and grandparents required to be in Denmark or Northwestern Europe. Exclusion of outliers in PCA (more than 6 SD from mean in any of the first 5 PCs). Exclusions based on sex discrepancy and Mendelian inconsistencies between mother and child.	0.01	1e-6	0.98	A/T and C/G SNPs excluded	502119	Impute2.3.0	ALL 1000G Phase I Integrated Release Version 3	INFO	NA	14356561	Snptest-2.4.1	1.00	PMID: 11775787	www.dnbc.dk
EDEN	R	European	France	Population-based prospective cohort study	2003-2006	Weight was measured by previously trained midwives at 5.7 years on average using an electronic scale (Seca Ltd or Terraillon SL-351). Height was measured with a stadiometer (Seca Ltd). For simplicity’s sake, height will be used to qualify length throughout the paper.	PMID: 30120430	821	15.4 (1.32)	0.53	68 (1.8)	iPLEX Sequenom	MRC Epidemiology Unit Cambridge	NA	0.98	NA	NA	NA	NA	NA	NA	NA	NA	NA	NA	NA	NA	SAS	NA	PMID: 26283636	http://eden.vjf.inserm.fr
EFSOCH	R	European	UK	Community-based	2000-2004	Measurements taken on the offspring at 2 years of age include length (to nearest 0.1 cm using the Harpenden stadiometer) and weight (to nearest 0.1 kg using Soehnle scales).	Knight et al, Diabetes Care 2007 (PMID: 17251277)	542	16.34 (1.29)	51.7%	33.12 (0.20)	Illumina Infinium HumanCoreExome-24	Bristol Bioresource Laboratories, Population Health Sciences, Bristol Medical School, University of Bristol, BS8 2BN	Genomestudio	0.98	NA	Based on PCA	0.01	1e-6	0.95	NA	280.944	SHAPEIT2 & Michigan Imputation Server	Haplotype Reference Consortium v1.1	INFO	NA	Replication SNPs	SNPTEST	NA	Knight et al, Pediatric and Perinatal Epidemiology 2006 (PMID 16466435)	NA
FAMILY	R	European	Canada	Population based birth cohort	2004-2009	Child weight and height were measured in light clothing by trained staff with standard measure scales.	pmid: 19781411	543	16.22 (1.25)	51.1 %	36.05 (3.52)	Illumina Cardio-Metabochip	Genetic and Molecular Epidemiology Laboratory, Population Health Research Institute, Hamilton, Canada	GenomeStudio	0.97	> 4 SD	Based on PCA	0.01	1e-4	0.95	NA	196557	Impute V2	1000 Genomes (phase 1)	NA	NA	Replication SNPs	SNPTEST v2.5	NA	PMID: 19781411	http://www.phri.ca/research-study/family/
French young cases	D	European	France	Case-Controls	1981-2002	Height and weight were measured with an empty bladder and without a requirement for fasting.	Meyre et al, Diabetes 2014 (PMID: 14988267)	304	25.7 (4.4)	40.8%	97.7 (21.8)	Illumina Human CNV370-Duo array	Lab CNRS UMR8199	GeneCall	0.9	NA	Using STRUCTURE	0.01	1e-4	0.95	NA	308.846	Impute2 (prephasing using shapeit)_x000D_	1000 Genomes (phase 1)	INFO	NA	12877568	SNPTEST	1.00	Meyre et al, Nat Genet 2009 (PMID: 19151714)	NA
French young controls	D	European	France	Case-Controls	1981-2002	Height and weight were measured with an empty bladder and without a requirement for fasting.	Meyre et al, Diabetes 2014 (PMID: 14988267)	144	15.9 (1.6)	50.7%	106.2 (10.4)	Illumina Human CNV370-Duo array	Lab CNRS UMR8199	GeneCall	0.9	NA	Using STRUCTURE	0.01	1e-4	0.95	NA	308.846	Impute2 (prephasing using shapeit)_x000D_	1000 Genomes (phase 1)	INFO	NA	10924163	SNPTEST	1.03	Meyre et al, Nat Genet 2009 (PMID: 19151714)	NA
Generation R	D	European	the Netherlands	Population-based prospective cohort study	2002-2006	Weight and height measured without shoes and heavy clothing at research center. Height was measured in standing position to one decimal accurately with a Harpenden stadiometer (Holtain Ltd, Dyfed, UK). Weight was measured to the nearest gram with an electronic scale (SECA 888, Almere, NL)	Mook-Kanamori et al, Ultrasound Med Biol 2009 (PMID: 19800165); de Jonge et al, Hypertension 2011 (PMID: 21444837 )	2.071	16.96 (2.19)	50.4%	111.76 (14.63)	Ilumina 610 Quad and 660W	Human Genotyping Facility (HuGeF), Dept Internal Medicine, Erasmus MC, The Netherlands	Genomestudio 2009 V.1.1.9	97,5%	> 4SD from mean	Based on PCA	0.01	10e-6	0.98	NA	469664	MACH and mini-mac	1000 Genomes (March 2012 release)	R2	NA	28,681,763	MACH2QTL implemented on GRIMP	1.00	Kooijman et al, Eur J Eupidemiol 2016 (PMID: 28070760)	www.generationr.nl
GINIplus&LISA	D	Caucasian	Germany	Population-based prospective birth cohort	1996-1999	Weight and height between 2-10 years was measured either at research center or by the pediatrician of the study participants	NA	1471	15.91(1.88)	53.5%	92.9 (23.16)	Affymetrix Human SNP Array 5.0 and 6.0	Helmholtz Zentrum München, Neuherberg, Germany	BRLMM-P (Affy 5.0), BIRDSEEDv2 (Affy 6.0)	0.95	> 4SD from mean	Ethnic outliers excluded	0.01	1e-5	0.95	NA	745,925 (6.0) and 359,398 (5.0)	Impute2	1000 Genomes phase 1 integrated variant release, March 2012	INFO	NA	30,056,331	SNPTEST	1.01	von Berg A. et al, Clin Exp Allergy 2010 (PMID: 20082618)_x000D_ Zutavern A. et al, Pediatrics 2006 (PMID: 16452359)	http://www.helmholtz-muenchen.de/epi/research/research-groups/allergic-disease-epidemiology/projects/lisa/index.html_x000D_ http://www.helmholtz-muenchen.de/epi/research/research-groups/allergic-disease-epidemiology/projects/giniplus/index.html
GOYA (male)	D	Caucasian	Denmark	Population-based (Case-cohort design)	1918-1959	Weight, height and BMI measures were extracted from the Danish School Health records	PMID: 3337071	319	18.35 (2.94)	1	120.0 (0)	Ilumnia 610K Quad	Centre National de Ge'notypage (CNG), Evry, France	GenCall, Illumina's Genome Studio Software	0.95	<30.2% and >35%	Based on Multidimensional scaling analyses seeded with CEU individuals from the HapMap Project	0.01	1e-7	0.95	NA	545.349	Mach 1.0, Markov Chain Haplotyping	1000 Genomes (ALL GIANT phase 1 release v3_20101123)	R2	NA	12176855	QUICKTEST version 0.95	1.01	Paternoster L. et al, Plos One 2011 (PMID: 21935397)	NA
HBCS	D	European (Finnish)	Finland	Population-based longitudinal birth cohort study	1934-1944	Childhood growth data was collected from clinical records.	NA	1575	16.56 (1.57)	43.7%	120 (0)	Illumina 670K chip	Sanger Institute, Cambridge Hinxton UK	Illuminus	0.95	None	Closely related individuals were screened for by examining pair-wise IBD estimates. >0.2 IBD-sharing was used as cut-off. Population stratification was examined using multidimensional scaling analyses. No outliers.	0.1%	10e-6	0.95	NA	509 861	MACH	1000 Genomes (phase 1)	NA	NA	37595395	MACH2QTL	1.01	Eriksson JG et al, BMJ 2001 (PMID: 11312225)	http://research.med.helsinki.fi/obesity/Eriksson/
INMA Gipuzkoa subcohort	R	European	Spain	Population-based prospective birth cohort	2006-2008	Height and weight were measured without shoes or heavy clothing.	NA	294	17.34 (2.28)	49.7%	94.55 (1.49)	Illumina GSA beadchip	Human Genotyping Facility (HuGeF), Dept Internal Medicine, Erasmus MC, The Netherlands		NA	>4 SD from mean	Sex, relatedness and population substratification were checked	0.01	1e-6	0.95	NA	478331	SHAPEIT2 & Michigan Imputation Server	HRC 1.1	INFO	NA	Replication SNPs	SNPtest	NA	PMID: 21471022	http://www.proyectoinma.org
INMA Menorca subcohort	D	European	Spain	Population-based prospective birth cohort	1997-1998	Height and weight were measured without shoes or heavy clothing.	NA	300	16.13 (1.58)	0.49	72 (0)	Illumina Omni1-Quad array	Spanish National Genotyping Center (CEGEN)	GeneTrain2.0 algorithm based on HapMap clusters implemented in the GenomeStudio softw	0.98	Checked	LRR SD>0.3, sex, relatedness and population substratification were checked	0.01	1e-5	0.95	NA	817131	IMPUTE V2	Cosmopolitan 1000 genome panel (release March 2012)	IMPUTE2 INFO	NA	38117728	SNPtest	1.02	PMID: 21471022	http://www.proyectoinma.org
INMA Sabadell and Valencia subcohort	D	European	Spain	Population-based prospective birth cohort	2003-2006	Height and weight were measured without shoes or heavy clothing.	NA	650	16.10 (1.57)	0.54	72 (0)	Illumina Omni1-Quad array	Spanish National Genotyping Center (CEGEN)	GeneTrain2.0 algorithm based on HapMap clusters implemented in the GenomeStudio softw	0.98	Checked	LRR SD>0.3, sex, relatedness and population substratification were checked	0.01	1e-5	0.95	NA	817131	IMPUTE V2	Cosmopolitan 1000 genome panel (release March 2012)	IMPUTE2 INFO	NA	38117728	SNPtest	0.99	PMID: 21471022	http://www.proyectoinma.org
LIFE-Child	R	European	Germany	Convenience sample	2001-2013	Heigth and weight were measured	PMID: 28144813	1318	18.8 (4.91)	51.1%	90.4 (26.4)	Affymetrix Axiom CEU	University of Leipzig	Affymetrix Power Tools Version 1.17.0	0.97	Checked	>6SD deviation from mean	nMinorAllele>=2	1e-5	0.95	Default Affymetrix Cluster Plot Measures, plate association <=10e-7	541835	IMPUTE2 (v2.3.2)	1000Genomes Phase 1, Version 3 (2012)	INFO	NA	17183341	SNPTEST v2.5	NA	PMID: 28144813	http://life.uni-leipzig.de/en/children_adolescents_and_pregnant_women/life_child.html	28144813	http://life.uni-leipzig.de/en/children_adolescents_and_pregnant_women/life_child.html
MAAS	D	European	UK	Population-based prospective birth cohort	1997-1999	Height and weight were measured without shoes or heavy clothing.	NA	784	17.11 (2.47)	0.46	95.78 (2.03)	illumina 610 quad	CHOP	illumina gencall	0.97	0.325	Based on PCA	0.005%	5.9e-7	95	Removed non casucasians and checked for cryptic relatedness	560253	Prephased with SHAPIT shapeit.v2.644 and imputed with IMPUTE version 2.2.2	March2012 release of the 1000 genomes Phase I integrated variant set release (v3; updated 26 Aug 2012)	NA	NA	37985336	snptest_v2.4.1	1.01	PMID: 12688622	http://www.maas.org.uk/
NFBC1966	D	European	Finland	Population-based prospective cohort study	1966	Height and weight measured were extracted from childhood health visits	NA	3949	16.27 (1.99)	49.8%	103.91 (14.07)	Illumina HumanCNV370DUO Analysis BeadChip	Broad Institute	Beadstudio	0.95	Low mean heterozygosity: exclude if < 0.29 & MDS outliers	Duplicates: concordance with other DNA >0.99, Contaminated samples: IBS pairwise with most other samples > 0.99, IBS pairwise sharing > 0.20, Withdrew consent, Gender mismatch: genotypic gender different from phenotypic, MDS outliers	0.05	5.7e-7	95% and 99% (for MAF < 5%)	NA	364590	IMPUTE2	1000G Phase 1 - CEU (March 2012)	INFO	NA	10928331	SNPTEST	1.04	PMID: 4911003	www.oulu.fi/nfbc
NFBC1986	D	European	Finland	Population-based prospective cohort study	1985-1986	Height and weight measured were extracted from childhood health visits	NA	1056	17.29 (2.48)	45.6%	111.00 (9.73)	Illumina HumanOmniExpressExome-8v1.2	University of Oxford and Imperial College London	GenomeStudio	0.95	Low mean heterozygosity [exclude if <0.305]	Related individuals: IBS pairwise sharing>0.20; Gender mismatch: genotypic gender different from phenotypic; MDS outliers; Duplicates	No MAF-based QC	1e-4	0.99	NA	889119	Impute version 2	1000G / Phase 3 release August 2015	NA	NA	81571831	SNPTEST v2.5	1.00	Järvelin MR et al, Paediatr Perinat Epidemiol 1997 (PMID: 9246691)	www.oulu.fi/nfbc
MoBa (Bo Jacobsson)	D	European	Norwegian	Case-control (preterm birth)	1999-2008	Mother reported child's measurements in a general questionnaire	NA	522	16.07 (1.39)	0.51	36.17 (1.297)	Illumina 660 quad	Oslo hospital	Genome Studio	0.98	Checked	PCA-based	0.01	1e-6	0.98	NA	NA	Impute2	1000G	Impute2 INFO	NA	NA	snptest2	NA	NA	NA
MoBa (Pål R. Njølstad)	R	European	Norwegian	Population-based prospective cohort study	1999-2009	Weight and height measures extracted from routine health station visits	NA	6828	16.08 (1.95)	51.9%	82.11 (20.85)	Illumina HumanCoreExome	Genomics Core Facility at The Norwegian University of Science and Technology	GenCall, Illumina's Genome Studio Software	97.5%	>4 SD from mean	Based on PCA	0.01	1e-6	0.98	NA	396189	PBWT (Sanger Imputation Server)	HRC 1.1	IMPUTE2	NA	Replication SNPs	SNPtest v 2.5.2	NA	PMID: 27063603	https://www.fhi.no/studier/moba/
NTR	D	Caucasian (Dutch)	the Netherlands	Population-based	1987-2004	Weight and height were measured by Youth Health Services and reported by the parents; subsamples of children were seen in NTR lab studies.	Estourgie-van Burk et al, J Pediatr 2010 (PMID: 20036377 )	1767	15.8 (1.8)	49.2%	90.6 (27.6)	Affymetrix 6.0	Avera Institute for Human Genetics, Sioux Falls, South Dakota, USA	Birdsuite version 2	0.9	-0.10 < F < 0.10	sex mismatch, IBD sharing mismatch	0.01	1e-5	0.95	Concordance rate in duplicate samples >= .99	1421134	Minimac	ALL 1000G Phase I Integrated Release Version 3	R2	SNPs were removed if HWE p-value < 0.000001, Mendelian error rate > 2%, MAF < 0.004	8878285	Plink v1.07	1.01	van Beijsterveldt et al, Twin Res Human Genet 2013 (PMID: 23186620)	www.tweelingenregister.org
PANIC	D	European	Finland	Population based	1999-2002	Weight and height were measured without shoes and in light clothing at research center (72 % of the measurements) or data were obtained from health clinic registers (28 % of the measurements). At research center, height was measured using a wall-mounted stadiometer to accuracy of 0.1 cm and weight was measured after an overnight fast, with an empty bladder and standing in light underwear by a cal…	Eloranta AM et al, Intt J Obes (Lond) 2012 (PMID: 22665136)	374	17.41 (2.78)	51.6%	115.73 (3.09)	Illumina Custom Infinium chemistry, Array - Cardio-Metabo_Chip_11395247_A, Illumina HumanCoreExome-12v1-0_B_x000D_	Center for Inherited Disease Research, Johns Hopkins Institute of Genetic Medicine, Johns Hopkins School of Medicine (Metabochip); Institute for Molecular Medicine Finland, Helsinki (CoreExome)	BeadStudio version 3.3.7, Gentrain version 1.0 (Metabochip), GenomeStudio (CoreExome)	0.95	>3SD from mean	Non-caucasians were excluded and only one of siblings was included in the analyses.	0.1%	1e-6	0.95	NA	390669	Prephased with SHAPEIT V2 and imputed with IMPUTE V2	1000 Genomes (release March 2012)	INFO	NA	385 453	SNPTEST V2	1.03	Eloranta AM et al, Int J Obes (Lond) 2012 (PMID: 22665136)	http://www.panicstudy.fi/en/panic-study-briefly
PIAMA	R	Caucasian (Dutch)	the Netherlands	Population-based prospective birth cohort	1996-1997	Weight and height were obtained using standardized protocols during medical examinations at age 4 and/or 8 years	Wijga et al, Int J Epidemiol 2014 (PMID: 23315435)	1958	16.4 (2.0)	51.1%	95.7 (12.0)	Illumina Human 610K quad array, HumanOmniExpress BeadChips and Human OmniExpress Exome Beadchips (Illumina, San Diego, USA)	Centre National de Génotypage, Evry, France (610 Quad Array) and Dpt of Genetics, University Medical Center Groningen (Omni Express)	Beadstudio	0.97	> 4 SDs from the mean	Individuals of non-caucasian descent were excluded based on Principle Component Analysis. Subjects with IBD >0.1875, as well males with >1% heterozygote SNPs on chromosome X were excluded	0.05%	1e-6	0.95	SNPs being >1% heterozygous in males on chromosome X were excluded	Data from the three genotyping platforms was aligned and matched to the ALL panel of the 1000 G reference set (version 3, March 2012), and imputed by platform.	IMPUTE 2.0	Combined reference panel from ALL 1000G (Phase3, May 2013) and Genome of the Netherlands (GoNL)(release 5)(ref: Eur J Hum Genet 2014;22:1321-6)	IMPUTE info > 0.7	SNPs were removed if there was allel allele frequency difference of >0.10 between the platforms. SNPs were included if they were present in all 3 imputed platform-datasets.	Replication SNPs	SPSS version 23	NA	Wijga et al, Int J Epidemiol 2014 (PMID: 23315435 )	piama.iras.uu.nl
SCOOP	R	European	UK	Clinically ascertained cases	1990-2012	Height and weight measured by clinicians in a hospital clinic. BMI SDS calculated according to UK reference data. Cole TJ, Freeman JV, Preece MA (1995)	PMID: 7639544	685	No BMI available - mean BMI SDS = 4.11	45.7%	5.51 (2.60)	Illumina HumanCoreExome-12v1-0	Wellcome Sanger Institute	GENCALL	0.95	Sample autosome heterozygosity rate >3 SDS from mean done separately for low (<1%) and high MAF(>1%) bins	European based on PCA, concordance against additional Sequenom genotypes <90%; sex inferred from genetic data different from stated sex; magnitude of intensity signal in both channels <90%; for each pair of related individuals (proportion of IBD (PI_HAT) >0.05), the individual with the lowest call rate was excluded.	No MAF-based QC	1e-6	95% for MAF≥5%, 97% for 1% ≤MAF<5%, 99% for MAF <1%.	NA	477288	SHAPEITv2, IMPUTE2	Merged UK10K and 1000G Phase 3 reference panel	INFO < 0.4	NA	44 replication SNPs	SNPTEST v 2.5.1	NA	PMID: 19966786, 23563609	https://www.goos.org.uk/
SKOT I	R	European	Denmark	Population-based prospective cohort study	2006-2007	Body weight was measured by the Tanita WB-100MA digital scale (Tanita Corporation, Tokyo, Japan) and body height by the 235 Heightronic digital stadiometer (QuickMedical, Issaquah, WA, USA).	_x000D_ PMID: 28947836	236	15.95 (1.16)	50.4%	36.47 (1.11)	Illumina Infinium HumanCoreExome Beadchip (Illumina, San Diego, CA)	Novo Nordisk Foundation Center for Basic Metabolic Research, University of Copenhagen	Genotypes were called using the Genotyping module (version 1.9.4) of GenomeStudio Software (version 2011.1, Illumina)	0.95	For the inbreeding QC we used the following cut-offs: rare alleles -0.5 to 0.5; common alleles: -0.05 to 0.05	Based on PCA	0.1%	1e-4	0.95	NA	NA	Impute2 (prephasing using shapeit)_x000D_	1000 Genomes (phase 1)	NA	NA	Replication SNPs	R	NA	NA	http://skot.ku.dk/om-projektet/english/
STRIP	D	European	Finland	Population-based prospective life-style intervention study	1989-1991	Weight was measured in light clothing using an S10 electronic scale (Soehnle, Murrhardt, Germany) to the nearest 0.1 kg and height to the nearest 0.1 cm using a Harpender stadiometer (Holtain, Crymych, U.K.). BMI was calculated in kilograms/square of height in meters.	PMID:18829786_x000D_	551	16.80 (2.28)	51.1%	108.01 (0.54)_x000D_	Illumina Metabochip_x000D_	Center for Inherited Disease Research, the Johns Hopkins University, USA	GenomeStudio	0.95	>3SD from mean	Ethnic outlier, only one twin (of 4 twin pairs) included in analyses, MDS outliers +/- SD excluded	0.001	1e-6	0.95	NA	133744	Shapeit, Impute2	1000 Genomes (phase1)	INFO score	NA	39346107	SNPTEST 2.4.1	1.01	PMID: 18430753	http://stripstudy.utu.fi/english.html
TEENAGE	D	European	Greece	Population based	1993-1998	Body weight and height at earlier time points from recruitment were collected retrospectively from participants’ medical health records and BMI was calculated as weight (kg) / height (m2).	NA	252	16.6 (2.3)	42.7%	62.76	HumanOmniExpress BeadChips (Illumina, San Diego, USA)	Wellcome Trust Sanger Institute, Hinxton, UK	Illuminus [Teo et al. Bioinformatics. 2007;23,2741-2746.]	0.95	<32% and >35%	Samples of non-European descent were excluded (ethnicity was examined by performing multidimensional scaling (MDS) using PLINK by combining the TEENAGE dataset with 1184 individuals from the HapMap phase III populations)	0.01	1e-4	For SNPs with MAF ≥5% a call rate exclusion threshold of 95% was applied; for SNPs with MAF <5% a call rate exclusion threshold of 99% was applied	NA	NA	Impute 2	1000 Genomes Phase 1	INFO	NA	631948	SNPTEST	1.00	PMID: 23399026; 23347264	NA
TEDS_OEE	R	European	UK	Population based twin birth cohort	1994-1996	Height and weight were based on parent-report	NA	2418	15.74	48.9%	84.72	HumanOmniExpressExome-8v1.2	Institute of Psychiatry, Psychology and Neuroscience Genomics & Biomarker Core Facility, London, UK	Genomestudio	0.98	Fhat2 > 3SD	IBD > .30_x000D_ prematurity and medical exclusions_x000D_ gender mismatch_x000D_ Ethnic outliers: >5 SD on at least one of the top 10 PCs	0.05%	1e-5	0.98	Batch, plate & well effects: p<1e-4_x000D_ Ambiguous SNPs (AT/CG) with MAF > 0.4	559772	PBWT (Sanger Imputation Server)	1000 Genomes phase 3	IMPUTE2	NA	Replication SNPs	SNPTEST	NA	PMID: 23110994	www.teds.ac.uk
TEDS_AFFY	R	European	UK	Population based twin birth cohort	1994-1996	Height and weight were based on parent-report	NA	1515	15.63	44.8%	84.48	AffymetrixGeneChip 6.0	Affymetrix, Santa Clara, California, USA	CHIAMO	0.98	Fhat2 > 3SD	IBD > .30_x000D_ prematurity and medical exclusions_x000D_ gender mismatch_x000D_ Ethnic outliers: >5 SD on at least one of the top 10 PCs	0.05%	1e-5	0.98	Plate effects: p<1e-4_x000D_ Ambiguous SNPs (AT/CG) with MAF > 0.4	635269	PBWT (Sanger Imputation Server)	1000 Genomes phase 3	IMPUTE2	NA	Replication SNPs	SNPTEST	NA	PMID: 23110994	www.teds.ac.uk
TDCOB cases	R	European	Denmark	Cases (children and adolescence with overweight or obesity recruited through The Children's Obesity Clinic)	1988-2007	Height and weight between 2-10 years was retrieved from either self-report, school records or other registry data. There is no overlap with the children from the same cohort that were included in the discovery analysis	NA	409	20.80 (25.62)	44.7%	89.21 (25.62)	Illumina Infinium HumanCoreExome Beadchip (Illumina, San Diego, CA)	Novo Nordisk Foundation Center for Basic Metabolic Research, University of Copenhagen	Genotypes were called using the Genotyping module (version 1.9.4) of GenomeStudio Software (version 2011.1, Illumina)	0.95	For the inbreeding QC we used the following cut-offs: rare alleles -0.5 to 0.5; common alleles: -0.05 to 0.05	Based on PCA	0.1%	1e-4	0.95	In case of siblings, only the sibling with the best overall genotype call-rate was retained in the study (regardless of gender)	502718	Impute2 (prephasing using shapeit)_x000D_	1000 Genomes (phase 1)	NA	NA	Replication SNPs	R	NA	NA	https://cbmr.ku.dk/research/section-for-metabolic-genetics/target/
TDCOB controls	R	European	Denmark	Population-based control sample	1988-2007	Height and weight between 2-10 years was retrieved from either self-report, school records or other registry data. There is no overlap with the children from the same cohort that were included in the discovery analysis	NA	344	15.9 (1.5)	37.5%	72.29 (24.68)	Illumina Infinium HumanCoreExome Beadchip (Illumina, San Diego, CA)	Novo Nordisk Foundation Center for Basic Metabolic Research, University of Copenhagen	Genotypes were called using the Genotyping module (version 1.9.4) of GenomeStudio Software (version 2011.1, Illumina)	0.95	For the inbreeding QC we used the following cut-offs: rare alleles -0.5 to 0.5; common alleles: -0.05 to 0.05	Based on PCA	0.1%	1e-4	0.95	In case of siblings, only the sibling with the best overall genotype call-rate was retained in the study (regardless of gender)	502718	Impute2 (prephasing using shapeit)_x000D_	1000 Genomes (phase 1)	NA	NA	Replication SNPs	R	NA	NA	https://cbmr.ku.dk/research/section-for-metabolic-genetics/target/
TDCOB controls	D	European	Denmark	Population-based control sample	1988-2007	Height was measured using a stadiometer to the nearest 0.1 cm, and weight was measured to the nearest 0.1 kg on a Tanita® BC418 scale (Tanita Corp., Tokyo, Japan).	NA	158	16.5 (2.2)	0.461	101.4 (11.8)	Illumina Infinium HumanCoreExome Beadchip (Illumina, San Diego, CA)	Novo Nordisk Foundation Center for Basic Metabolic Research, University of Copenhagen	Genotypes were called using the Genotyping module (version 1.9.4) of GenomeStudio Software (version 2011.1, Illumina)	0.95	For the inbreeding QC we used the following cut-offs: rare alleles -0.5 to 0.5; common alleles: -0.05 to 0.05	Based on PCA	0.1%	1e-4	0.95	In case of siblings, only the sibling with the best overall genotype call-rate was retained in the study (regardless of gender)	502718	Impute2 (prephasing using shapeit)_x000D_	1000 Genomes (phase 1)	IMPUTE2 INFO	MAF > 0.01	12857232	SNPtest	1.03	NA	https://cbmr.ku.dk/research/section-for-metabolic-genetics/target/
Trails cohort	R	European	the Netherlands	Population-based prospective cohort study	1989-1991	Weight and height were measured standing and unclothed, by trained nurses	NA	1169	We only have standardised SDS scores at exactly age 7; for these standardised scores, the mean is -0.0556, the standard deviation is 0.8086 (minum -2.8417; maximum 3.2539)	47.6%	84.0 (0.00)	llumina Cyto SNP12 v2 chip	University Medical Center Groningen	GenomeStudio	0.95	>3SD from mean	Duplicate and MZ samples, sex mismatch, non-caucasians	0.01	10e-4	0.95	Chr X SNPs >1% heterozygous in men	260127	Impute v2.2.2	1000 Genomes phase 1 integrated v3	NA	NA	Replication SNPs	SNPTEST V2.5	NA	PMID: 25431468	https://www.trails.nl/en/
Raine Study	D	European	Australia	Population-based prospective cohort study	1989-1991	Weight and height were measured at each follow-up by trained members of the research team; weight was measured using a Wedderburn Digital Chair Scale to the nearest 100 g with children dressed in running shorts and a singlet top and height was measured to the nearest 0.1 cm with a Holtain Stadiometer.	Huang RC et al, Int J Obes Res 2007 (PMID: 16718281)	1458	16.80 (2.49)	51.4%	93.31 (13.13)	Illumina Human660W Quad Array	Centre for Applied Genomics (Toronto, Ontario, Cananda)	Genomestudio	0.97	h < 0.3	Cryptic relatedness pi > 0.1875 (inbetween second and third degree relatives; individual with higher missing rate excluded from analytic dataset), gender discrepency when compared to core data, plate controls and replicates, for ethnicity parental self-report of those Raine children whose both parents are non-caucasian excluded	0.01	5.7e-7	0.95	AT/CG ambiguous SNPs excluded	535.632	MACH and minimac	1000 Genomes (March 2012 release)	R2	NA	30061896 autosomes, 1264493 X chromosome SNPs, no post imputation QC applied	Probabel	1.02	Newnham et al, Lancet 1993. (PMID: 8105165)	https://www.rainestudy.org.au/
Rotterdam Study-1	R	European	the Netherlands	Population-based prospective cohort study	1990-1993	Height (cm) and weight (kg) were measured in a standing position wearing indoor clothes without shoes. BMI was computed as weight in kilograms divided by height in meters squared	PMID: 29064009	5958	26.29 (3.68)	0.409	828 (105.84)	Illumina Human 550K	Human Genotyping Facility (HuGeF), Dept Internal Medicine, Erasmus MC, The Netherlands	Beadstudio Genecall	97,5%	> 4SD from mean	Based on PCA	0.01	10e-6	0.98	Duplicates, sex mismatches	512349	MACH and mini-mac	1000 Genomes (March 2012 release)	R2	NA	25	Plink v1.07	NA	PMID: 29064009	NA
Rotterdam Study-2	R	European	the Netherlands	Population-based prospective cohort study	2000-2001	Height (cm) and weight (kg) were measured in a standing position wearing indoor clothes without shoes. BMI was computed as weight in kilograms divided by height in meters squared	PMID: 29064009	2147	27.24 (3.99)	0.4573	777.36 (95.85)	Illumina Human 550K	Human Genotyping Facility (HuGeF), Dept Internal Medicine, Erasmus MC, The Netherlands	Genomestudio	97,5%	> 4SD from mean	Based on PCA	0.01	10e-6	0.98	Duplicates, sex mismatches	466389	MACH and mini-mac	1000 Genomes (March 2012 release)	R2	NA	25	Plink v1.07	NA	PMID: 29064009	NA
Rotterdam Study-3	R	European	the Netherlands	Population-based prospective cohort study	2006-2008	Height (cm) and weight (kg) were measured in a standing position wearing indoor clothes without shoes. BMI was computed as weight in kilograms divided by height in meters squared	PMID: 29064009	2998	27.66(4.60)	0.4352	685.16 (82.08)	Illumina Human 610K	Human Genotyping Facility (HuGeF), Dept Internal Medicine, Erasmus MC, The Netherlands	Genomestudio	97,5%	> 4SD from mean	Based on PCA	0.01	10e-6	0.98	Duplicates, sex mismatches	514073	MACH and mini-mac	1000 Genomes (March 2012 release)	R2	NA	25	Plink v1.07	NA	PMID: 29064009	NA
