# Supplementary material for: Novel loci for childhood body mass index and shared heritability with adult cardiometabolic traits
Source: PLoS Genet. 2020 Oct 12;16(10):e1008718. doi: 10.1371/journal.pgen.1008718 (PMC7581004; doi:10.1371/journal.pgen.1008718)
Supplement: S2 Table — (XLSX) [file pgen.1008718.s002.xlsx]

## Sheet: S2 Table
S2 Table Results of the discovery, replication and combined analyses for all 47 independent loci with P-values < 5 x 10-6 in the discovery analysis
						Discovery analysis					Replication analysis			Combined analysis
SNP	CHR	Position	Nearest gene	EA/	EAFa	Beta	SE	P-value	Hetero-geneity	Hetero-geneity	Beta	SE	P-value	Beta	SE	P-value	Hetero-geneity	Hetero-geneity
				Non-EA					P-value	I2							P-value	I2
rs11676272b,c	2	25141538	ADCY3	G/A	0.46	0.075	0.008	2.37 x 10-21	0.54	0	0.065	0.010	1.88 x 10-10	0.071	0.006	3.79 x 10-30	0.25	16.6
rs7138803b,c	12	50247468	BCDIN3D	A/G	0.37	0.073	0.008	7.12 x 10-20	0.20	19.8	0.071	0.010	7.39 x 10-12	0.072	0.006	4.23 x 10-30	0.32	11.0
rs939584b,c,d	2	621558	TMEM18	T/C	0.83	0.107	0.010	8.85 x10-26	0.25	14.8	0.065	0.014	2.52 x 10-6	0.092	0.008	3.73 x 10-29	0.14	27.4
rs17817449b,c	16	53813367	FTO	G/T	0.40	0.068	0.008	1.69 x 10-17	4.52 x 10-4	56.7	0.070	0.011	3.21 x 10-11	0.069	0.006	2.98 x 10-27	8.80 x 10-07	71.9
rs12042908b,c	1	74997762	FPGT-TNNI3K, TNNI3K	A/G	0.46	0.059	0.008	2.77 x 10-14	0.75	0	0.072	0.010	2.01 x 10-12	0.064	0.006	6.37 x 10-25	0.91	0
rs543874b,c	1	177889480	SEC16B	G/A	0.19	0.079	0.010	1.61 x 10-15	0.14	24.5	0.068	0.013	6.96 x 10-8	0.075	0.008	6.02 x 10-22	0.02	44.2
rs56133711b	11	27723334	BDNF	A/G	0.24	0.057	0.009	2.00 x 10-10	0.62	0	0.054	0.012	3.69 x 10-6	0.056	0.007	3.75 x 10-15	0.85	0
rs2076308b,c	6	50791640	TFAP2B	C/G	0.19	0.070	0.010	1.59 x 10-12	0.43	2.5	0.036	0.013	0.01	0.058	0.008	3.07 x 10-13	0.30	13.1
rs4477562b,c,e	13	54104968	LINC00558	T/C	0.13	0.080	0.011	8.29 x 10-13	0.30	10.8	0.037	0.015	0.01	0.065	0.009	5.81 x 10-13	0.02	46.5
rs571312b,c	18	57839769	MC4R	A/C	0.23	0.059	0.009	2.00 x 10-10	0.09	29.3	0.042	0.012	4.84 x 10-4	0.052	0.007	8.80 x 10-13	0.09	33.0
rs12641981b,c	4	45179883	GNPDA2	T/C	0.44	0.044	0.008	4.19 x 10-8	0.70	0	0.047	0.011	7.12 x 10-6	0.045	0.006	1.29 x 10-12	0.12	29.6
rs62107261f	2	422144	FAM150B	T/C	0.95	0.118	0.023	3.17 x 10-7	0.58	0	0.126	0.028	6.64 x 10-6	0.121	0.018	9.93 x 10-12	0.51	0
rs114285994b	16	19935763	GPRC5B	G/A	0.87	0.074	0.012	1.41 x 10-10	1.00	0	0.043	0.016	5.98 x 10-3	0.063	0.009	1.11 x 10-11	0.15	25.9
rs144376234b,c	1	110114504	GNAI3	T/C	0.04	0.120	0.021	1.35 x 10-8	0.52	0	0.092	0.030	2.21 x 10-3	0.111	0.017	1.38 x 10-10	0.33	10.6
rs1094647	1	205655378	SLC45A3	G/A	0.55	0.036	0.008	2.46 x 10-6	0.59	0	0.041	0.010	7.45 x 10-5	0.038	0.006	7.20 x 10-10	0.58	0
rs76227980f	18	58036384	MC4R	C/T	0.98	0.145	0.030	1.71 x 10-6	0.38	5.6	0.134	0.035	1.19 x 10-4	0.140	0.023	8.68 x 10-10	0.24	19.1
rs13107325b	4	103188709	SLC39A8	T/C	0.07	0.095	0.017	3.51 x 10-8	0.29	12.2	0.061	0.022	4.84 x 10-3	0.082	0.014	1.38 x 10-9	0.04	39.8
rs62500888c	8	28061823	ELP3	A/G	0.57	0.047	0.008	6.91 x 10-10	0.82	0	0.018	0.011	0.09	0.037	0.006	1.81 x 10-9	0.48	0
rs114670539c	2	207064335	GPR1	T/C	0.05	0.099	0.018	3.16 x 10-8	0.17	20.1	0.065	0.025	0.01	0.088	0.015	1.92 x 10-9	0.11	30.6
rs61765651b	1	72754314	NEGR1	C/T	0.83	0.058	0.010	9.50 x 10-9	0.71	0	0.029	0.013	0.03	0.047	0.008	4.99 x 10-9	0.08	33.9
rs7719067b	5	153538241	MFAP3	A/G	0.43	0.038	0.008	3.96 x 10-7	0.77	0	0.031	0.011	4.36 x 10-3	0.036	0.006	6.54 x 10-9	0.49	0
rs11030391f	11	28644626	METTL15	A/G	0.63	0.040	0.008	4.73 x 10-7	1.23 x 10-3	50.7	0.029	0.011	6.49 x 10-3	0.036	0.006	1.51 x 10-8	0.59	0
rs184566112	18	55943926	NEDD4L	A/T	0.84	0.052	0.011	4.40 x 10-6	0.98	0	0.090	0.028	1.24 x 10-3	0.057	0.011	4.24 x 10-8	0.91	0
rs116664060	6	31592524	PRRC2A	C/G	0.18	0.055	0.012	3.03 x 10-6	0.29	13	0.041	0.014	3.28 x 10-3	0.049	0.009	4.63 x 10-8	0.66	0
rs11215427b	11	115093438	CADM1	G/C	0.74	0.046	0.009	1.25 x 10-7	0.29	11.6	0.024	0.012	0.05	0.039	0.007	4.64 x 10-8	0.32	12.4
rs1336980c	9	129377855	LMX1B	C/G	0.36	0.040	0.008	6.61 x 10-7	0.78	0	0.023	0.011	0.03	0.033	0.006	1.17 x 10-7	0.11	30.0
rs146823532f	1	74979126	FPGT-TNNI3K, TNNI3K	A/G	0.87	0.140	0.028	4.09 x 10-7	0.73	0	0.074	0.035	0.03	0.114	0.022	1.33 x 10-7	0.17	24.9
rs79386556	13	71229046	LINC00348	A/G	0.04	0.113	0.023	1.84 x 10-6	0.71	3.9	0.063	0.031	0.04	0.095	0.019	4.83 x 10-7	0.73	0
rs9942489	6	35323709	PPARD	A/T	0.04	0.097	0.021	3.62 x 10-6	0.80	0	0.058	0.026	0.02	0.081	0.016	5.56 x 10-7	0.10	30.8
rs17086809	9	86708695	RMI1	C?T	0.35	0.038	0.008	3.06 x 10-6	0.86	0	0.022	0.011	0.05	0.038	0.007	9.30 x 10-7	0.20	21.1
rs80332495	5	19191677	CDH18	A/G	0.94	0.112	0.022	3.78 x 10-7	0.86	0	0.038	0.034	0.26	0.090	0.019	1.14 x 10-6	0.42	2.6
rs4594227	15	84497207	ADAMTSL3	A/G	0.56	0.035	0.008	4.46 x 10-6	0.82	0	0.019	0.010	0.07	0.030	0.006	1.75 x 10-6	0.88	0
rs2457463	10	70315687	TET1	G/T	0.04	0.187	0.036	1.79x 10-7	0.49	0	-0.083	0.106	0.43	0.159	0.034	2.69 x 10-6	0.01	78.1
rs11865086	16	30130493	MAPK3	C/A	0.53	0.039	0.008	2.23 x 10-7	0.64	0	0.008	0.011	0.47	0.029	0.006	3.31 x 10-6	0.10	31.9
rs1565356	6	34046065	GRM4	C/A	0.92	0.071	0.015	1.76 x 10-6	0.60	0	0.026	0.022	0.25	0.057	0.012	4.01 x 10-6	0.19	23.0
rs2952863b	4	130759647	C4orf33	T/G	0.30	0.040	0.009	3.10 x 10-6	0.33	9	0.017	0.012	0.15	0.031	0.007	4.27 x 10-6	0.13	27.9
rs2358954	12	66379504	HMGA2	T/G	0.68	0.039	0.008	3.07 x 10-6	0.27	13	0.016	0.011	0.17	0.031	0.007	4.77 x 10-6	0.55	0
rs7652876	3	179831733	PEX5L	A/C	0.25	0.042	0.009	3.22 x 10-6	0.80	0	0.016	0.012	0.19	0.033	0.007	6.93 x 10-6	0.17	24.9
rs4923207	11	24757325	LUZP2	T/G	0.81	0.049	0.010	1.07 x 10-6	0.76	0	0.004	0.021	0.86	0.040	0.009	7.05 x 10-6	0.06	40.2
rs7757288	6	55205502	GFRAL	G/A	0.39	0.040	0.008	6.64 x 10-7	0.75	0	0.008	0.011	0.47	0.028	0.006	1.03 x 10-5	0.27	15.2
rs6876477	5	50878621	ISL1	A/T	0.76	0.041	0.009	3.03 x 10-6	0.97	0	0.012	0.013	0.35	0.032	0.007	1.31 x 10-5	0.49	0
rs28599560	5	91791853	FLJ42709	A/G	0.61	0.040	0.008	3.99 x 10-7	0.77	0	0.002	0.011	0.85	0.027	0.006	3.48 x 10-5	0.52	0
rs117281273	8	42981400	SGK196	C/G	0.97	0.128	0.025	2.17 x 10-7	0.74	0	0.002	0.032	0.94	0.081	0.020	3.48 x 10-5	0.02	47.5
rs9695734	9	96407983	PHF2	C/T	0.84	0.052	0.011	1.12 x 10-6	0.52	0	0.004	0.014	0.81	0.035	0.009	4.99 x 10-5	0.27	15.3
rs72833479	17	45960449	SP2	A/G	0.25	0.044	0.009	7.96 x 10-7	0.99	0	-0.000	0.012	0.99	0.029	0.007	6.54 x 10-5	0.44	0.9
rs142367753	2	128938956	UGGT1	C/G	0.98	0.151	0.033	4.03 x 10-6	0.40	4.7	-0.058	0.050	0.24	0.088	0.027	1.34 x 10-3	2.35 x 10-3	59.5
rs6896578	5	76423090	ZBED3-AS1	C/T	0.84	0.052	0.011	3.52 x 10-6	0.91	0	-0.020	0.015	0.17	0.025	0.009	4.1 x 10-3	0.02	44.3
a From combined analysis
b Locus previously reported for adult BMI
c Locus previously reported for childhood BMI
d Locus previously reported for adult body fat
e Locus previously reported for childhood obesity
f Independent SNP at the same locus selected by GCTA
CHR: Chromosome; EA: Effect Allele; EAF: Effect Allele Frequency; SE: Standard Error
