# Supplementary material for: Novel loci for childhood body mass index and shared heritability with adult cardiometabolic traits
Source: PLoS Genet. 2020 Oct 12;16(10):e1008718. doi: 10.1371/journal.pgen.1008718 (PMC7581004; doi:10.1371/journal.pgen.1008718)
Supplement: S8 Table — (XLSX) [file pgen.1008718.s008.xlsx]

## Sheet: Supplementary Table S7
S8 Table Look up of the 25 nearest genes and candidate genes indicated by colocalization analysis and gene expression data
In this table the following information is shown:
CADD scores resulting from FUMA
Summarized information from gene expression data for all 25 SNPs
Summarized results of the colocalization analysis for all 25 SNPs
Mouse data is shown for all nearest genes + genes that were indicated by colocalization analysis or gene expression data.
Full results of the colocalization analysis and gene expression data can be found in Supplementary Tables S8a-c and S9a-b, respectively.
x indicates no information
		FUMA	Gene expression data from the Leipzig Adipose Tissue Childhood Cohort (FDR <0.05)		Colocalization analysis		International Mouse Phenotyping Consortium (IMPC)- mouse data
SNP	Nearest genes	CADD score	Tissue	Gene	Tissue	Genes	Gene	Phenotype associations	Zygoisity	Sex	Life stage	P-value
rs11676272a, b	ADCY3	1.21	x	x	Skin sun exposed- lower leg	ADCY3	ADCY3	Preweaning lethality, incomplete penetrance	Homozygote	Female, male	N/A	0.0
					Skin not sun exposed- suprapubic	ADCY3		Decreased hematocrit	Heterozygote	Male	Postnatal	1.15 x 10-5
								Increased hematocrit	Heterozygote	Female	Postnatal	1.15 x 10-5
								Decreased hemoglobin content	Heterozygote	Male	Postnatal	1.51 x 10-5
								Increased hemoglobin content	Heterozygote	Female	Postnatal	1.51 x 10-5
								Decreased erythrocyte cell number	Heterozygote	Male	Postnatal	3.07 x 10-5
								Increased erythrocyte cell numner	Heterozygote	Female	Postnatal	3.07 x 10-5
								Decreased circulating serum albumin level	Heterozygote	Female, male	Postnatal	8.39 x 10-5
								Increased total body fat amount	Heterozygote	Female	Postnatal	9.79 x 10-5
					Nerve tibial	CENPO	CENPO	Embryonic lethality prior to organogenesis	Homozygote	Female, male	Embryonic day 9.5	0.0
								Preweaning lethality, complete penetrance	Homozygote	Female, male	N/A	0.0
								Decreased circulating free fatty acid level	Heterozygote	Female, male	Postnatal	2.07 x 10-9
								Decreased circulating iron level	Heterozygote	Female, male	Postnatal	1.6 x 10-5
								Decreased circulating cholesterol level	Heterozygote	Female, male	Postnatal	2.86 x 10-5
								Increased circulating bilirubin level	Heterozygote	Female, male	Postnatal	4.06 x 10-5
					Esophagus muscularis	DNAJC27	DNAJC27	Increased circulating alkaline phosphatase level	Homozygote	Female, male	Postnatal	6.27 x 10-7
					Nerve tibial	DNAJC27		Increased circulating amylase level	Homozygote	Female, male	Postnatal	7.98 x 10-6
					Pituitary	DNAJC27
					Artery tibial	DNAJC27
rs7138803a, b	BCDIN3D	11.54	x	x	x		BCDIN3D	No phenotype data available
rs939584a, b, c	TMEM18	5.26	x	x	x		TMEM18	Decreased caudal vertebrae number	Homozygote	Female, male	Postnatal	0.0
								Decreased circulating glucose level	Homozygote	Female, male	Postnatal	4.48 x 10-6
								Increased mean corpuscular hemoglobin	Homozygote	Female	Postnatal	2.99 x 10-5
								Decreased circulating phosphate level	Homozygote	Female, male	Postnatal	8.78 x 10-5
rs17817449a, b	FTO	15.33	x	x	x		FTO	Decreased circulating alanine transaminase level	Homozygote	Female, male	Postnatal	8.04 x 10-9
								Decreased circulating aspartate transaminase level	Homozygote	Female, male	Postnatal	5.21 x 10-7
								Decreased circulating iron level	Homozygote	Female, male	Postnatal	2.96 x 10-6
								Hyperactivity	Homozygote	Female	Postnatal	7.15 x 10-6
								Decreased circulating LDL cholesterol level	Homozygote	Male	Postnatal	1.06 x 10-5
								Decreased lactate dehydrogenase level	Homozygote	Male	Postnatal	1.45 x 10-5
rs12042908a, b	FPGT-TNNI3K	10.32	x	x	x		FPGT-TNNI3K	No phenotype data available
	TNNI3K						TNNI3K	No phenotype data available
rs543874a, b	SEC16B	9.23	x	x	x		SEC16B	Decreased circulating HDL cholesterol level	Homozygote	Female, male	Postnatal	9.24 x 10-10
								Decreased circulating cholesterol level	Homozygote	Female, male	Postnatal	1.4 x 10-8
rs56133711a	BDNF		x	x			BDNF	No phenotype data available
		15.3			Thyroid	CENPO	CENPO	Embryonic lethality prior to organogenesis	Homozygote	Female, male	Embryonic day 9.5	0.0
								Preweaning lethality, complete penetrance	Homozygote	Female, male	N/A	0.0
								Decreased circulating free fatty acid level	Heterozygote	Female, male	Postnatal	2.07 x 10-9
								Decreased circulating iron level	Heterozygote	Female, male	Postnatal	1.6 x 10-5
								Decreased circulating cholesterol level	Heterozygote	Female, male	Postnatal	2.86 x 10-5
								Increased circulating bilirubin level	Heterozygote	Female, male	Postnatal	4.06 x 10-5
rs2076308a, b	TFAP2B	4.26	x	x	Nerve tibial	TFAP2B	TFAP2B	Preweaning lethality, complete penetrance	Homozygote	Female, male	N/A	0.0
rs4477562a, b, d	LINC00558	1.23	x	x	x		LINC00558	No phenotype data available
rs571312a, b	MC4R	4.04	x	x	x		MC4R	No phenotype data available
rs12641981a, b	GNPDA2	0.69	x	x	x		GNPDA2	No results meet the threshold p-value
rs62107261	FAM150B	3.47	x	x	x		FAM150B	No phenotype data available
rs114285994a	GPRC5B	0.97	Whole adipose Tissue	C16orf88	x		GPRC5B	Abnormal epididymis morphology	Homozygote	Male	Postnatal	0.0
			Isolated adipocytes	C16orf88				Abnormal liver morphology	Homozygote	Male	Postnatal	0.0
								Enlarged epididymis	Homozygote	Male	Postnatal	0.0
								Decreased vertical activity	Homozygote	Female, male	Postnatal	2.77 x 10-8
								Decreased basophil cell number	Homozygote	Female, male	Postnatal	8.2 x 10-5
							C16orf88	No phenotype data available
rs144376234a, b	GNAI3	12.32	Whole adipose tissue	GSTM1, GSTM2	x		GNAI3	No phenotype data available
			Isolated adipocytes	GSTM1
			Isolated stroma-vascular cells	GSTM1
							GSTM1	No phenotype data available
							GSTM2	No phenotype data available
rs1094647	SLC45A3	0.24	x	x	x		SLC45A3	No results meet the threshold p-value
rs76227980	MC4R	NA	x	x	x		MC4R	No phenotype data available
rs13107325a	SLC39A8	34	x	x	x		SLC39A8	Preweaning lethality, complete penetrance	Homozygote	Female, male	N/A	0.0
rs62500888b	ELP3	3.58	x	x	x		ELP3	No phenotype data available
rs114670539b	GPR1	0.14	x	x			GPR1	No results meet the p-value threshold
			x	x	Nerve tibial	ADAM23	ADAM23	Preweaning lethality, complete penetrance	Homozygote	Female, male	N/A	0.0
								Abnormal tooth morphology	Heterozygote	Female	Postnatal	1.29 x 10-9
rs61765561a	NEGR1	NA	x	x	x		NEGR1	Abnormal eye morphology	Homozygote	Male	Postnatal	0.0
								Abnormal heart morphology	Homozygote	Male	Postnatal	0.0
								Abnormal seminal vesicle morphology	Homozygote	Male	Postnatal	0.0
								Enlarged heart	Homozygote	Male	Postnatal	0.0
								Abnormal behavior	Homozygote	Female, male	Postnatal	2.42 x 10-12
								Decreased grip strength	Homozygote	Female, male	Postnatal	2.11 x 10-11
								Decreased lean body mass	Homozygote	Female, male	Postnatal	5.87 x 10-7
								Decreased circulating insulin level	Homozygote	Male	Postnatal	1.15 x 10-6
								Decreased vertical activity	Homozygote	Female, male	Postnatal	8.24 x 10-6
								Decreased eosinophil cell number	Homozygote	Female, male	Postnatal	8.26 x 10-6
rs7719067a	GALNT10	2.79	x	x	x		GALNT10	No phenotype data available
rs11030391	METTL15	3.30	x	x	x		METTL15	No phenotype data available
rs184566112	NEDD4L		x	x	x		NEDD4L	Preweaning lethality, incomplete penetrance	Homozygote	Female, male	N/A	0.0
								Decreased prepulse inhibition	Homozygote	Female, male	Postnatal	2.7 x 10-13
								Absent startle reflex	Homozygote	Male	Postnatal	2.25 x 10-12
								Decreased startle reflec	Homozygote	Female, male	Postnatal	1.76 x 10-11
								Abnormal retina morphology	Homozygote	Male	Postnatal	1.95 x 10-10
								Increased or absent threshold for auditory brainstem response	Homozygote	Female, male	Postnatal	1.0 x 10-7
								Hypoactivity	Homozygote	Female, male	Postnatal	2.3 x 10-5
								Abnormal behavior	Homozygote	Female, male	Postnatal	4.39 x 10-5
rs116664060	PRRC2A	NA	x	x	x		PRRC2A	No phenotype data available
rs11215427a	CADM1	NA	x	x	x		CADM1	Male infertility	Homozygote	Male	Postpartum stage	0.0
								Decreased grip strength	Homozygote	Female, male	Postnatal	2.7 x 10-8
								Abnormal behavior	Homozygote	Female	Postnatal	4.26 x 10-8
								Abnormal behavior	Homozygote	Female, male	Postnatal	2.78 x 10-6
								Decreased body length	Homozygote	Female, male	Postnatal	1.94 x 10-5
								Abnormal coat/hair morphology	Homozygote	Female	Postnatal	2.48 x 10-5
								Thrombocytopenia	Homozygote	Female, male	Postnatal	9.45 x 10-5
a Locus previously reported for adult BMI
b Locus previously reported for childhood BMI
c Locus previously reported for adult body fat
d Locus previously reported for childhood obesity
