# Supplementary material for: Novel loci for childhood body mass index and shared heritability with adult cardiometabolic traits
Source: PLoS Genet. 2020 Oct 12;16(10):e1008718. doi: 10.1371/journal.pgen.1008718 (PMC7581004; doi:10.1371/journal.pgen.1008718)
Supplement: S9 Table — (XLSX) [file pgen.1008718.s009.xlsx]

## Sheet: S9a Table
S9a Table. Gene expression data- whole adipose tissue biopsies
SNP used for analysis	r2	Distance	Reference	SNPs from GWAS	Cistrans	P-value	FDR	Beta	Chromosome	Position	Other allele	Reference allele	EAF	Expression probe	SymbolReannotated_orgHsEg
rs114285994	1	0	ref1: TG phase1 v3	rs114285994	cis	2.08107e-10	3.14405e-07	0.0872075	16	19935763	G	A	0.148	ILMN_1783712	C16orf88
rs1094647	1	0	ref1: TG phase1 v3	rs1094647	cis	4.66061e-09	5.59145e-06	-0.064069	1	205655378	G	A	0.433	ILMN_2293067	PM20D1
rs144376234*	0.473122	61531	ref1: TG phase1 v3	rs115181845	cis	1.26527e-08	1.4134e-05	0.467995	1	110052973	C	T	0.071	ILMN_1668134	GSTM1
rs144376234*	0.473122	61531	ref1: TG phase1 v3	rs115181845	cis	5.8243e-07	0.000473672	0.442153	1	110052973	C	T	0.071	ILMN_1762255	GSTM1
rs144376234*	0.473122	61531	ref1: TG phase1 v3	rs115181845	cis	1.18794e-06	0.000894805	0.364531	1	110052973	C	T	0.071	ILMN_2391861	GSTM2
rs7719067	1	0	ref1: TG phase1 v3	rs7719067	cis	0.00158919	0.266192	0.0544616	5	153538241	A	G	0.576	ILMN_1681984	GALNT10
rs1094647	1	0	ref1: TG phase1 v3	rs1094647	cis	0.00167214	0.273808	-0.0993033	1	205655378	G	A	0.433	ILMN_1680692	NUCKS1
rs144376234*	0.473122	61531	ref1: TG phase1 v3	rs115181845	cis	0.00424712	0.427335	0.172015	1	110052973	C	T	0.071	ILMN_1750790	GSTM5
rs1094647	1	0	ref1: TG phase1 v3	rs1094647	cis	0.00528546	0.466327	-0.0805032	1	205655378	G	A	0.433	ILMN_3251404	NUCKS1
rs116664060	1	0	ref1: TG phase1 v3	rs116664060	cis	0.00534197	0.468144	0.139557	6	31592524	G	C	0.176	ILMN_2150787	HLA-C
rs114670539*	0.613929	201946	ref1: TG phase1 v3	rs181263645	cis	0.0067353	0.508893	-0.0435055	2	207266281	G	A	0.058	ILMN_1740711	ZDBF2
rs1094647	1	0	ref1: TG phase1 v3	rs1094647	cis	0.0074083	0.525797	0.0361039	1	205655378	G	A	0.433	ILMN_1813685	RAB7L1
rs11676272	1	0	ref1: TG phase1 v3	rs11676272	cis	0.00753591	0.528759	0.0699984	2	25141538	A	G	0.467	ILMN_1676893	ADCY3
rs7138803	1	0	ref1: TG phase1 v3	rs7138803	cis	0.00807586	0.540348	-0.0165081	12	50247468	G	A	0.416	ILMN_1704063	KCNH3
rs144376234*	0.473122	61531	ref1: TG phase1 v3	rs115181845	cis	0.00891256	0.55713	0.0884233	1	110052973	C	T	0.071	ILMN_1713162	GSTM2
rs56133711	1	0	ref1: TG phase1 v3	rs56133711	cis	0.0169852	0.662163	0.0121967	11	27723334	G	A	0.228	ILMN_1761910	BDNF
rs116664060	1	0	ref1: TG phase1 v3	rs116664060	cis	0.0197906	0.685129	-0.01739	6	31592524	G	C	0.176	ILMN_1742782	GPANK1
rs144376234*	0.473122	61531	ref1: TG phase1 v3	rs115181845	cis	0.0202493	0.688458	-0.034464	1	110052973	C	T	0.071	ILMN_2100085	WDR47
rs116664060	1	0	ref1: TG phase1 v3	rs116664060	cis	0.0227367	0.705499	-0.0202644	6	31592524	G	C	0.176	ILMN_1791052	FKBPL
rs1094647	1	0	ref1: TG phase1 v3	rs1094647	cis	0.0239987	0.71279	-0.0192654	1	205655378	G	A	0.433	ILMN_2261379	SRGAP2
rs116664060	1	0	ref1: TG phase1 v3	rs116664060	cis	0.0245058	0.715742	-0.0592908	6	31592524	G	C	0.176	ILMN_1737585	VARS2
rs543874	1	0	ref1: TG phase1 v3	rs543874	cis	0.0275365	0.731434	0.021611	1	177889480	A	G	0.177	ILMN_1813701	RASAL2
rs56133711	1	0	ref1: TG phase1 v3	rs56133711	cis	0.0292682	0.739988	0.0439086	11	27723334	G	A	0.228	ILMN_1657547	CCDC34
rs62500888	1	0	ref1: TG phase1 v3	rs62500888	cis	0.029502	0.741013	0.0140634	8	28061823	A	G	0.427	ILMN_1667058	CLU
rs184566112	1	0	ref1: TG phase1 v3	rs184566112	cis	0.0313443	0.748696	-0.013522	18	55943926	A	T	0.169	ILMN_1710523	ATP8B1
rs11676272	1	0	ref1: TG phase1 v3	rs11676272	cis	0.040323	0.780585	-0.013688	2	25141538	A	G	0.467	ILMN_3245346	EFR3B
rs116664060	1	0	ref1: TG phase1 v3	rs116664060	cis	0.0431309	0.78871	-0.0175272	6	31592524	G	C	0.176	ILMN_1731941	APOM
rs17817449	1	0	ref1: TG phase1 v3	rs17817449	cis	0.0450991	0.793808	0.036795	16	53813367	T	G	0.452	ILMN_1762972	CHD9
rs1094647	1	0	ref1: TG phase1 v3	rs1094647	cis	0.0459093	0.795631	0.0140173	1	205655378	G	A	0.433	ILMN_1693738	CTSE
rs7138803	1	0	ref1: TG phase1 v3	rs7138803	cis	0.0462009	0.796329	-0.014707	12	50247468	G	A	0.416	ILMN_1799996	DHH
rs7719067	1	0	ref1: TG phase1 v3	rs7719067	cis	0.0475028	0.799441	-0.00939087	5	153538241	A	G	0.576	ILMN_1662556	GALNT10
rs116664060	1	0	ref1: TG phase1 v3	rs116664060	cis	0.0491789	0.803545	-0.0176569	6	31592524	G	C	0.176	ILMN_2357976	DDX39B
EAF: effect allele frequency
*: Proxy for SNP that is mentioned in the column 'SNPs from GWAS'

## Sheet: S9b Table
S9b Table. Gene expression data- isolated adipocytes
SNP used for analysis	r2	Distance	Reference	SNPs from GWAS	Cistrans	P-value	FDR	Beta	Chromosome	Position	Other allele	Effect Allele	EAF	Expression probe	SymbolReannotated_orgHsEg
rs144376234*	0.473122	61531	Reference	rs115181845	cis	1.57015e-05	0.0320108	0.550773	1	110052973	C	T	0.071	ILMN_1762255	GSTM1
rs114285994	1	0	ref1: TG phase1 v3	rs114285994	cis	1.75145e-05	0.0351114	0.113711	16	19935763	G	A	0.148	ILMN_1783712	C16orf88
rs144376234*	0.473122	61531	ref1: TG phase1 v3	rs115181845	cis	7.35538e-05	0.0982901	0.492733	1	110052973	C	T	0.071	ILMN_1668134	GSTM1
rs62500888	1	0	ref1: TG phase1 v3	rs62500888	cis	0.000518085	0.306387	-0.0291063	8	28061823	A	G	0.427	ILMN_1703408	FZD3
rs144376234*	0.473122	61531	ref1: TG phase1 v3	rs115181845	cis	0.000577537	0.321111	0.386776	1	110052973	C	T	0.071	ILMN_2391861	GSTM2
rs543874	1	0	ref1: TG phase1 v3	rs543874	cis	0.000909295	0.390952	0.0407676	1	177889480	A	G	0.177	ILMN_1813701	RASAL2
rs1094647	1	0	ref1: TG phase1 v3	rs1094647	cis	0.00137258	0.459017	-0.182748	1	205655378	G	A	0.433	ILMN_1680692	NUCKS1
rs56133711	1	0	ref1: TG phase1 v3	rs56133711	cis	0.00320445	0.602487	0.0285208	11	27723334	G	A	0.228	ILMN_1706644	BDNF
rs13107325	1	0	ref1: TG phase1 v3	rs13107325	cis	0.0035007	0.616921	0.0659471	4	103188709	C	T	0.071	ILMN_1673417	SLC9B1
rs116664060	1	0	ref1: TG phase1 v3	rs116664060	cis	0.00358384	0.620898	-0.0748405	6	31592524	G	C	0.176	ILMN_1731941	APOM
rs116664060	1	0	ref1: TG phase1 v3	rs116664060	cis	0.00400497	0.640006	-0.184188	6	31592524	G	C	0.176	ILMN_1759948	RNF5
rs11030391	1	0	ref1: TG phase1 v3	rs11030391	cis	0.00465687	0.663762	0.0208628	11	28644626	A	G	0.389	ILMN_1793988	BDNF
rs116664060	1	0	ref1: TG phase1 v3	rs116664060	cis	0.00763744	0.733549	-0.103678	6	31592524	G	C	0.176	ILMN_1721337	MRPS18B
rs116664060	1	0	ref1: TG phase1 v3	rs116664060	cis	0.00916645	0.756259	-0.351293	6	31592524	G	C	0.176	ILMN_1665583	TUBB
rs13107325	1	0	ref1: TG phase1 v3	rs13107325	cis	0.00997113	0.766898	-0.170319	4	103188709	C	T	0.071	ILMN_2320853	UBE2D3
rs7138803	1	0	ref1: TG phase1 v3	rs7138803	cis	0.0123614	0.792603	0.0278643	12	50247468	G	A	0.416	ILMN_1769694	ASIC1
rs1094647	1	0	ref1: TG phase1 v3	rs1094647	cis	0.0127296	0.7953	-0.0449688	1	205655378	G	A	0.433	ILMN_2293067	PM20D1
rs116664060	1	0	ref1: TG phase1 v3	rs116664060	cis	0.0162505	0.818581	-0.0359201	6	31592524	G	C	0.176	ILMN_1742782	GPANK1
rs144376234*	0.473122	61531	ref1: TG phase1 v3	rs115181845	cis	0.0179328	0.828386	0.111193	1	110052973	C	T	0.071	ILMN_1713162	GSTM2
rs116664060	1	0	ref1: TG phase1 v3	rs116664060	cis	0.0187995	0.832459	-0.082038	6	31592524	G	C	0.176	ILMN_1760563	PRRC2A
rs12042908	1	0	ref1: TG phase1 v3	rs12042908	cis	0.0201481	0.838359	0.0817781	1	74997762	A	G	0.571	ILMN_1726842	TYW3
rs56133711	1	0	ref1: TG phase1 v3	rs56133711	cis	0.0284146	0.866398	-0.018956	11	27723334	G	A	0.228	ILMN_1793988	BDNF
rs116664060	1	0	ref1: TG phase1 v3	rs116664060	cis	0.0306383	0.872849	-0.0646915	6	31592524	G	C	0.176	ILMN_1716922	DHX16
rs7138803	1	0	ref1: TG phase1 v3	rs7138803	cis	0.0319867	0.876442	-0.0868191	12	50247468	G	A	0.416	ILMN_1704369	LIMA1
rs116664060	1	0	ref1: TG phase1 v3	rs116664060	cis	0.0323645	0.877325	-0.0276146	6	31592524	G	C	0.176	ILMN_1712836	VWA7
rs144376234*	0.473122	61531	ref1: TG phase1 v3	rs115181845	cis	0.0332269	0.879113	0.0341137	1	110052973	C	T	0.071	ILMN_1765460	AMIGO1
rs116664060	1	0	ref1: TG phase1 v3	rs116664060	cis	0.0357154	0.883497	-0.186717	6	31592524	G	C	0.176	ILMN_1812262	DDR1
rs116664060	1	0	ref1: TG phase1 v3	rs116664060	cis	0.0374079	0.887052	-0.0909235	6	31592524	G	C	0.176	ILMN_1800308	GTF2H4
rs543874	1	0	ref1: TG phase1 v3	rs543874	cis	0.0434106	0.895409	0.0385384	1	177889480	A	G	0.177	ILMN_1669773	ANGPTL1
rs13107325	1	0	ref1: TG phase1 v3	rs13107325	cis	0.0453441	0.898726	0.087648	4	103188709	C	T	0.071	ILMN_1661646	BANK1
rs116664060	1	0	ref1: TG phase1 v3	rs116664060	cis	0.0458999	0.899569	-0.108023	6	31592524	G	C	0.176	ILMN_3224758	TUBB
rs116664060	1	0	ref1: TG phase1 v3	rs116664060	cis	0.0489802	0.903361	-0.0449318	6	31592524	G	C	0.176	ILMN_3194911	ATF6B
EAF: effect allele frequency
*: Proxy for SNP that is mentioned in the column 'SNPs from GWAS'

## Sheet: S9c Table
S9c Table. Gene expression data- Isolated stroma-vascular cells
SNP used for analysis	r2	distance	reference	SNPs from GWAS	Cistrans	P-value	FDR	Beta	Chromosome	Position	Other allele	Effect allele	EAF	Expression probe	SymbolReannotated_orgHsEg
rs144376234*	0.473122	61531	ref1: TG phase1 v3	rs115181845	cis	1.73821e-05	0.0261043	0.446729	1	110052973	C	T	0.071	ILMN_1762255	GSTM1
rs144376234*	0.473122	61531	ref1: TG phase1 v3	rs115181845	cis	4.04745e-05	0.0502417	0.390783	1	110052973	C	T	0.071	ILMN_1668134	GSTM1
rs144376234*	0.473122	61531	ref1: TG phase1 v3	rs115181845	cis	7.01325e-05	0.0760107	0.502092	1	110052973	C	T	0.071	ILMN_2391861	GSTM2
rs571312	1	0	ref1: TG phase1 v3	rs571312	cis	0.00140853	0.447423	-0.264013	18	57839769	C	A	0.252	ILMN_2098446	PMAIP1
rs11676272	1	0	ref1: TG phase1 v3	rs11676272	cis	0.0072914	0.713649	0.0690208	2	25141538	A	G	0.467	ILMN_1703720	SF3B14
rs144376234*	0.473122	61531	ref1: TG phase1 v3	rs115181845	cis	0.0108237	0.761975	-0.108902	1	110052973	C	T	0.071	ILMN_3256325	CYB561D1
rs144376234*	0.473122	61531	ref1: TG phase1 v3	rs115181845	cis	0.0150453	0.797525	0.101243	1	110052973	C	T	0.071	ILMN_1713162	GSTM2
rs11676272	1	0	ref1: TG phase1 v3	rs11676272	cis	0.0215759	0.832367	-0.0180768	2	25141538	A	G	0.467	ILMN_1668152	C2orf84
rs11676272	1	0	ref1: TG phase1 v3	rs11676272	cis	0.0223428	0.835196	-0.133991	2	25141538	A	G	0.467	ILMN_1810436	DNAJC27
rs114285994	1	0	ref1: TG phase1 v3	rs114285994	cis	0.0228328	0.837149	0.0315147	16	19935763	G	A	0.148	ILMN_3246732	C16orf88
rs116664060	1	0	ref1: TG phase1 v3	rs116664060	cis	0.026877	0.850696	0.351431	6	31592524	G	C	0.176	ILMN_2150787	HLA-C
rs7138803	1	0	ref1: TG phase1 v3	rs7138803	cis	0.0302376	0.859705	-0.0622306	12	50247468	G	A	0.416	ILMN_1755589	DIP2B
rs17817449	1	0	ref1: TG phase1 v3	rs17817449	cis	0.0313108	0.862341	-0.0660171	16	53813367	T	G	0.452	ILMN_2377240	AKTIP
rs144376234*	0.473122	61531	ref1: TG phase1 v3	rs115181845	cis	0.0329186	0.866484	0.0244096	1	110052973	C	T	0.071	ILMN_1716979	GSTM4
rs13107325	1	0	ref1: TG phase1 v3	rs13107325	cis	0.0334497	0.867818	0.0524835	4	103188709	C	T	0.071	ILMN_1724931	SLC9B1
rs7138803	1	0	ref1: TG phase1 v3	rs7138803	cis	0.0357687	0.872883	-0.0634724	12	50247468	G	A	0.416	ILMN_2203463	SPATS2
rs116664060	1	0	ref1: TG phase1 v3	rs116664060	cis	0.037796	0.876866	-0.104456	6	31592524	G	C	0.176	ILMN_1732967	PPP1R18
rs13107325	1	0	ref1: TG phase1 v3	rs13107325	cis	0.0401118	0.88124	0.0430233	4	103188709	C	T	0.071	ILMN_1717825	SLC9B1
rs12042908	1	0	ref1: TG phase1 v3	rs12042908	cis	0.0433968	0.886855	-0.116571	1	74997762	A	G	0.571	ILMN_1672389	CRYZ
rs939584	1	0	ref1: TG phase1 v3	rs939584	cis	0.0472775	0.892412	-0.0389567	2	621558	C	T	0.826	ILMN_1767456	SNTG2
EAF: effect allele frequency
*: Proxy for SNP that is mentioned in the column 'SNPs from GWAS'
