# Supplementary material for: Novel loci for childhood body mass index and shared heritability with adult cardiometabolic traits
Source: PLoS Genet. 2020 Oct 12;16(10):e1008718. doi: 10.1371/journal.pgen.1008718 (PMC7581004; doi:10.1371/journal.pgen.1008718)
Supplement: S10 Table — (XLSX) [file pgen.1008718.s010.xlsx]

## Sheet: S10a Table
S10a Table. Colocalization analyses with GTEx v7
Results for the genome-wide significant hits from the combined analysis
Tissue	Gene	SNP	CHR	Position	Reference allele	Alternative allele	Allele frequency effect allele	MAF	eQTL beta for lead GWAS SNP	SE of eQTL beta for lead GWAS SNP	eQTL p-value for lead GWAS SNP	Sample size- tissue GTEx v7	Beta lead GWAS SNP	SE lead GWAS SNP	Sample size GWAS	Number of SNPs in common between GWAS -GTEx v7	PP0	PP1	PP2	PP3	PP4	PP4/(PP3+PP4)>0.9
Skin_Sun_Exposed_Lower_leg	ADCY3	rs11676272	2	25141538	A	G	0.457729	0.457729	-0.164292	0.028904	2.7911e-08	828	-0.075	0.0079	36714	4893	4.98768e-20	2.15132e-17	2.16893e-05	0.00836355	0.991615	0.991636
Esophagus_Muscularis	DNAJC27-AS1	rs11676272	2	25141538	A	G	0.459701	0.459701	-0.279803	0.0427815	2.86339e-10	666	-0.075	0.0079	36714	4852	7.09225e-22	3.57748e-17	3.07556e-07	0.0145283	0.985471	0.985472
Nerve_Tibial	CENPO	rs11676272	2	25141538	A	G	0.454294	0.454294	-0.207161	0.0301833	3.9879e-11	722	-0.075	0.0079	36714	4970	5.9136e-23	1.01734e-16	2.57527e-08	0.0433466	0.956653	0.956653
Skin_Not_Sun_Exposed_Suprapubic	ADCY3	rs11676272	2	25141538	A	G	0.462687	0.462687	-0.150606	0.0301244	1.00955e-06	670	-0.075	0.0079	36714	4893	1.43615e-18	1.06205e-16	0.00062594	0.045335	0.954039	0.954637
Nerve_Tibial	DNAJC27-AS1	rs11676272	2	25141538	A	G	0.454294	0.454294	-0.161957	0.0340082	3.00989e-06	722	-0.075	0.0079	36714	4852	4.8118e-18	1.09293e-16	0.00209302	0.0465884	0.951319	0.953314
Nerve_Tibial	ADAM23	rs114670539	2	207064335	C	T	0.0454545	0.0454545	-0.470995	0.0856713	8.35743e-08	722	0.0991	0.0179	39618	5320	1.08422e-07	0.000390088	1.52915e-05	0.054071	0.945524	0.945907
Pituitary	DNAJC27-AS1	rs11676272	2	25141538	A	G	0.496815	0.496815	-0.33754	0.0643948	6.912e-07	314	-0.075	0.0079	36714	4837	8.08174e-19	1.36867e-16	0.000354829	0.0591509	0.940494	0.940828
Artery_Tibial	DNAJC27-AS1	rs11676272	2	25141538	A	G	0.463918	0.463918	-0.143814	0.0403469	0.000420012	776	-0.075	0.0079	36714	4852	1.07927e-16	1.33465e-16	0.0469422	0.0571538	0.895904	0.940031
Thyroid	LIN7C	rs56133711	11	27723334	G	A	0.20802	0.20802	0.192443	0.0378845	6.31732e-07	784	0.0566	0.0089	38160	4860	6.06118e-08	5.38351e-06	0.000953997	0.0838182	0.915222	0.916101
Nerve_Tibial	TFAP2B	rs2076308	6	50791640	G	C	0.214681	0.214681	0.30223	0.0582025	3.87581e-07	722	0.0697	0.0099	38693	6245	2.6697e-10	2.13147e-08	0.00120267	0.0951165	0.903681	0.904769
CHR: Chromosome; MAF: Minor allele frequency;
PP0: posterior probability for H0: No association with either trait;
PP1: posterior probability for H1: Association with childhood BMI only;
PP2: posterior probability for H2: Association with gene expression only;
PP3: posterior probability for H3: Associations with childhood BMI and gene expression, two distinct causal variants;
PP4: posterior probability for H4: Associations with childhood BMI and gene expression, one shared causal variant;
PP4/(PP3+PP4)>0.9: Cut-off to define colocalization.

## Sheet: S10b Table
S1-b Table. Colocalization analyses with GTEx v7
Results for all SNPs that were common to both GWAS and eQTL
Tissue	SNP	Chr	Position	Reference allele	Alternative allele	Allele frequency effect allele	MAF	eQTL beta for lead GWAS SNP	SE of eQTL beta for lead GWAS SNP	eQTL p-value for lead GWAS SNP	Sample size- tissue GTEx v7	Beta lead GWAS SNP	SE lead GWAS SNP	Sample size GWAS	Number of SNPs in common between GWAS -GTEx v7	PP0	PP1	PP2	PP3	PP4
Adipose_Subcutaneous	rs1336980	9	129377855	G	C	0.345953	0.345953	-0.315682	0.0499216	8.65197e-10	768	0.0395	0.0079	38668	4712	9.09869e-08	0.00183148	7.55273e-07	0.014219	0.983949
Adipose_Subcutaneous	rs11865086	16	30130493	C	A	0.462644	0.462644	-0.247571	0.0427455	1.67337e-08	768	-0.0393	0.0076	39722	2581	4.27597e-14	0.00290519	4.40328e-13	0.0289487	0.968146
Adipose_Subcutaneous	rs72833479	17	45960449	G	A	0.22526	0.22526	0.0415435	0.0519633	0.42461	768	0.044	0.0089	39618	5229	1.39255e-09	0.0027752	2.17479e-08	0.0423865	0.954838
Adipose_Subcutaneous	rs72833479	17	45960449	G	A	0.22526	0.22526	0.0853894	0.027548	0.00211064	768	0.044	0.0089	39618	5187	0.000472268	0.0131514	0.00739524	0.205164	0.773817
Adipose_Subcutaneous	rs11865086	16	30130493	C	A	0.462644	0.462644	0.0529802	0.0243566	0.0303524	768	-0.0393	0.0076	39722	2377	1.90643e-05	0.0253257	0.000196463	0.260274	0.714184
Adipose_Subcutaneous	rs11865086	16	30130493	C	A	0.462644	0.462644	0.262853	0.0674177	0.000117908	768	-0.0393	0.0076	39722	2671	0.00304934	0.0237412	0.0348745	0.270855	0.66748
Adipose_Subcutaneous	rs72833479	17	45960449	G	A	0.22526	0.22526	0.279865	0.0380637	1.65986e-12	768	0.044	0.0089	39618	5339	3.50035e-11	0.0233164	5.48981e-10	0.365074	0.611609
Adipose_Subcutaneous	rs11865086	16	30130493	C	A	0.462644	0.462644	0.0749417	0.0335327	0.026119	768	-0.0393	0.0076	39722	2571	2.87237e-05	0.0483494	0.00029611	0.497976	0.45335
Adipose_Subcutaneous	rs1336980	9	129377855	G	C	0.345953	0.345953	-0.225413	0.0646364	0.000556408	768	0.0395	0.0079	38668	4709	0.0127548	0.046142	0.105876	0.382568	0.452659
Adipose_Subcutaneous	rs11865086	16	30130493	C	A	0.462644	0.462644	0.251489	0.0646935	0.000123359	768	-0.0393	0.0076	39722	2671	4.88182e-08	0.0450742	5.5832e-07	0.515062	0.439863
Adipose_Subcutaneous	rs11865086	16	30130493	C	A	0.462644	0.462644	0.117237	0.042784	0.00648688	768	-0.0393	0.0076	39722	2538	0.0176308	0.0335425	0.181193	0.344297	0.423337
Adipose_Subcutaneous	rs11676272	2	25141538	A	G	0.454545	0.454545	-0.189867	0.0625812	0.00261286	768	-0.075	0.0079	36714	4634	3.61966e-16	1.06225e-15	0.157177	0.460881	0.381942
Adipose_Subcutaneous	rs72833479	17	45960449	G	A	0.22526	0.22526	0.0696035	0.0591832	0.240447	768	0.044	0.0089	39618	5240	0.000903504	0.0409244	0.0141114	0.638872	0.305189
Adipose_Subcutaneous	rs72833479	17	45960449	G	A	0.22526	0.22526	0.0504445	0.0469529	0.283474	768	0.044	0.0089	39618	5315	0.00927888	0.0356045	0.145563	0.558295	0.251259
Adipose_Subcutaneous	rs11865086	16	30130493	C	A	0.462644	0.462644	-0.0993338	0.0330633	0.00287299	768	-0.0393	0.0076	39722	2067	0.00865299	0.0571657	0.0900494	0.594659	0.249473
Adipose_Subcutaneous	rs11865086	16	30130493	C	A	0.462644	0.462644	-0.120195	0.0442811	0.00700259	768	-0.0393	0.0076	39722	2541	0.00507358	0.0639969	0.052414	0.66092	0.217596
Adipose_Subcutaneous	rs114285994	16	19935763	G	A	0.125974	0.125974	-0.164578	0.0549587	0.00296395	768	-0.0737	0.0115	38668	6129	1.25681e-06	1.59279e-05	0.058415	0.740108	0.20146
Adipose_Subcutaneous	rs11865086	16	30130493	C	A	0.462644	0.462644	0.0600722	0.028487	0.0357474	768	-0.0393	0.0076	39722	2546	0.048346	0.0253066	0.496574	0.25976	0.170013
Adipose_Subcutaneous	rs1336980	9	129377855	G	C	0.345953	0.345953	0.0807733	0.0346796	0.0204785	768	0.0395	0.0079	38668	4754	0.0566793	0.0342306	0.468049	0.282513	0.158529
Adipose_Subcutaneous	rs9296780	6	55212064	G	A	0.444156	0.444156	-0.149865	0.0628328	0.0176581	768	-0.0401	0.008	37210	7812	0.0159142	0.0317366	0.26659	0.531488	0.154271
Adipose_Subcutaneous	rs11676272	2	25141538	A	G	0.454545	0.454545	0.113957	0.0410157	0.0057878	768	-0.075	0.0079	36714	4856	3.99001e-16	1.55807e-15	0.173422	0.677051	0.149527
Adipose_Subcutaneous	rs117281273	8	42981400	C	G	0.0194805	0.0194805	-0.438785	0.0968256	8.29179e-06	768	0.1284	0.0248	37850.9	4118	2.20139e-06	0.0441397	4.0329e-05	0.808484	0.147334
Adipose_Subcutaneous	rs11865086	16	30130493	C	A	0.462644	0.462644	0.0269989	0.0220479	0.221648	768	-0.0393	0.0076	39722	2574	0.0606919	0.015175	0.624471	0.155994	0.143668
Adipose_Subcutaneous	rs72833479	17	45960449	G	A	0.22526	0.22526	-0.10836	0.0355947	0.00252718	768	0.044	0.0089	39618	5235	0.013518	0.0387887	0.211846	0.607746	0.128101
Adipose_Subcutaneous	rs144376234	1	110114504	C	T	0.0246753	0.0246753	0.304735	0.146934	0.0388877	768	0.1195	0.021	39618	5474	0.00097707	0.000371403	0.637732	0.242296	0.118624
Adipose_Subcutaneous	rs117281273	8	42981400	C	G	0.0194805	0.0194805	0.252561	0.116115	0.0303597	768	0.1284	0.0248	37850.9	3897	0.00296079	0.0430041	0.054023	0.784543	0.115469
Adipose_Subcutaneous	rs543874	1	177889480	A	G	0.192708	0.192708	0.16255	0.0802962	0.0437669	768	-0.0793	0.0099	36963	5948	6.62563e-10	4.02443e-10	0.552383	0.335406	0.112211
Adipose_Subcutaneous	rs11865086	16	30130493	C	A	0.462644	0.462644	-0.459456	0.0564218	8.84589e-15	768	-0.0393	0.0076	39722	2712	4.1268e-25	0.0716073	4.71501e-24	0.818028	0.110364
Adipose_Subcutaneous	rs11676272	2	25141538	A	G	0.454545	0.454545	0.199579	0.0365234	9.3914e-08	768	-0.075	0.0079	36714	4970	8.49702e-24	2.04738e-15	3.69333e-09	0.889806	0.110194
Adipose_Subcutaneous	rs11865086	16	30130493	C	A	0.462644	0.462644	0.0485054	0.041591	0.244388	768	-0.0393	0.0076	39722	2534	0.00305355	0.0763704	0.0313539	0.784069	0.105153
Adipose_Subcutaneous	rs11865086	16	30130493	C	A	0.462644	0.462644	0.340745	0.053594	7.09895e-10	768	-0.0393	0.0076	39722	2037	2.14083e-18	0.078933	2.22384e-17	0.819833	0.101234
Adipose_Subcutaneous	rs72833479	17	45960449	G	A	0.22526	0.22526	-0.0190751	0.0251263	0.448315	768	0.044	0.0089	39618	4876	0.0325328	0.0220193	0.507125	0.343145	0.0951781
Adipose_Subcutaneous	rs72833479	17	45960449	G	A	0.22526	0.22526	-0.246545	0.0674758	0.000302093	768	0.044	0.0089	39618	5311	0.0018217	0.0526193	0.0285806	0.825452	0.0915266
Adipose_Subcutaneous	rs114285994	16	19935763	G	A	0.125974	0.125974	0.119697	0.0494075	0.0159662	768	-0.0737	0.0115	38668	5687	3.74897e-06	1.58006e-05	0.174652	0.736006	0.089323
Adipose_Subcutaneous	rs114929124	1	110088657	G	A	0.0246753	0.0246753	-0.15103	0.0947166	0.111808	768	0.12	0.0211	39618	5405	0.00259151	0.00137421	0.59946	0.3178	0.078775
Adipose_Subcutaneous	rs11865086	16	30130493	C	A	0.462644	0.462644	-0.022326	0.0363324	0.539329	768	-0.0393	0.0076	39722	2547	0.0409082	0.0405871	0.421772	0.418384	0.0783488
Adipose_Subcutaneous	rs72833479	17	45960449	G	A	0.22526	0.22526	-0.195196	0.077602	0.0123844	768	0.044	0.0089	39618	5313	0.0234364	0.032219	0.367842	0.505616	0.0708868
Adipose_Subcutaneous	rs9695734	9	96407983	C	T	0.179221	0.179221	0.0486276	0.0543787	0.37187	768	-0.0517	0.0106	37506	5752	0.0403443	0.023581	0.551396	0.322225	0.0624543
Adipose_Subcutaneous	rs7138803	12	50247468	G	A	0.363636	0.363636	0.0980546	0.0685562	0.153618	768	0.0729	0.008	37067	4522	1.26194e-13	4.44832e-14	0.695475	0.245094	0.0594316
Adipose_Subcutaneous	rs11865086	16	30130493	C	A	0.462644	0.462644	-0.192315	0.0274013	1.36026e-11	768	-0.0393	0.0076	39722	2587	2.44042e-87	0.0832557	2.51381e-86	0.857533	0.059211
Adipose_Subcutaneous	rs7138803	12	50247468	G	A	0.363636	0.363636	-0.0541369	0.0315733	0.0873848	768	0.0729	0.008	37067	4362	7.4699e-14	9.65378e-14	0.411045	0.53116	0.0577946
Adipose_Subcutaneous	rs114670539	2	207064335	C	T	0.0490716	0.0490716	-0.130146	0.0840818	0.122653	768	0.0991	0.0179	39618	5339	0.00331492	0.00337017	0.466153	0.47387	0.0532927
Adipose_Subcutaneous	rs72833479	17	45960449	G	A	0.22526	0.22526	-0.0227741	0.037367	0.542648	768	0.044	0.0089	39618	5209	0.00761445	0.0494021	0.118906	0.771402	0.0526759
Adipose_Subcutaneous	rs11865086	16	30130493	C	A	0.462644	0.462644	-0.0218962	0.0353552	0.536148	768	-0.0393	0.0076	39722	2104	0.0629845	0.0202187	0.655471	0.210362	0.0509635
Adipose_Subcutaneous	rs114670539	2	207064335	C	T	0.0490716	0.0490716	-0.0179266	0.145228	0.901838	768	0.0991	0.0179	39618	5404	0.00462171	0.00211169	0.650651	0.297241	0.0453751
Adipose_Subcutaneous	rs144376234	1	110114504	C	T	0.0246753	0.0246753	-0.166921	0.124373	0.180522	768	0.1195	0.021	39618	5889	0.000640226	0.000817374	0.418854	0.534705	0.0449839
Adipose_Subcutaneous	rs113936771	1	110200152	A	G	0.0246753	0.0246753	-0.0166164	0.146437	0.909728	768	-0.122	0.0226	39618	6092	0.025424	0.0143744	0.585654	0.331078	0.0434691
Adipose_Subcutaneous	rs13107325	4	103188709	C	A	0.0792208	0.0792208	-0.0912813	0.0561691	0.105129	768	0.0953	0.0173	36677	5758	0.00194456	0.0038215	0.320739	0.63028	0.0432153
Adipose_Subcutaneous	rs112502508	12	50246252	A	G	0.355844	0.355844	0.0583194	0.0371928	0.117869	768	-0.0679	0.0078	39618	5153	3.34976e-12	4.24107e-12	0.422991	0.5355	0.0415094
Adipose_Subcutaneous	rs144376234	1	110114504	C	T	0.0246753	0.0246753	-0.00813536	0.124905	0.94811	768	0.1195	0.021	39618	5191	0.000841952	0.000630455	0.547759	0.410123	0.0406459
Adipose_Subcutaneous	rs144376234	1	110114504	C	T	0.0246753	0.0246753	-0.0215824	0.102542	0.833434	768	0.1195	0.021	39618	4894	0.000808059	0.000665256	0.525966	0.432975	0.039586
Adipose_Subcutaneous	rs56133711	11	27723334	G	A	0.201299	0.201299	0.0622765	0.0605637	0.304599	768	0.0566	0.0089	38160	4149	4.64466e-05	1.44966e-05	0.73251	0.228588	0.0388413
Adipose_Subcutaneous	rs56133711	11	27723334	G	A	0.201299	0.201299	0.0324057	0.0345616	0.349151	768	0.0566	0.0089	38160	6889	3.88603e-05	2.25642e-05	0.60901	0.353583	0.0373458
Adipose_Subcutaneous	rs7138803	12	50247468	G	A	0.363636	0.363636	0.0406195	0.0417917	0.331814	768	0.0729	0.008	37067	4326	1.3282e-13	4.20681e-14	0.731962	0.231798	0.0362399
Adipose_Subcutaneous	rs11865086	16	30130493	C	A	0.462644	0.462644	-0.0175462	0.0298617	0.557231	768	-0.0393	0.0076	39722	2582	0.0656155	0.0141025	0.730241	0.156915	0.0331268
Adipose_Subcutaneous	rs11215427	11	115093438	G	C	0.245455	0.245455	0.0925615	0.0513226	0.0722526	768	-0.0461	0.0087	38160	5454	0.0132856	0.0318129	0.271621	0.650375	0.0329058
Adipose_Subcutaneous	rs11865086	16	30130493	C	A	0.462644	0.462644	0.0233607	0.0330328	0.479961	768	-0.0393	0.0076	39722	2705	0.0707552	0.0133974	0.742501	0.140558	0.0327876
Adipose_Subcutaneous	rs11865086	16	30130493	C	A	0.462644	0.462644	0.0125768	0.0259095	0.627719	768	-0.0393	0.0076	39722	2594	0.0711412	0.0131657	0.745258	0.137888	0.0325478
Adipose_Subcutaneous	rs34046390	8	42712654	C	G	0.0350649	0.0350649	-0.0728112	0.064263	0.25806	768	0.1018	0.0209	39618	5394	0.0648828	0.0933169	0.331914	0.477339	0.0325471
Adipose_Subcutaneous	rs11215427	11	115093438	G	C	0.245455	0.245455	0.0225813	0.0239334	0.34614	768	-0.0461	0.0087	38160	5638	0.0227883	0.0226456	0.462691	0.45976	0.0321147
Adipose_Subcutaneous	rs144376234	1	110114504	C	T	0.0246753	0.0246753	-0.110578	0.164583	0.502155	768	0.1195	0.021	39618	5908	0.000553287	0.000925361	0.36193	0.60529	0.0313014
Adipose_Subcutaneous	rs72833479	17	45960449	G	A	0.22526	0.22526	-0.00668771	0.0753071	0.929292	768	0.044	0.0089	39618	5251	0.0361873	0.0219211	0.56727	0.343603	0.0310178
Adipose_Subcutaneous	rs6497396	16	19735697	T	C	0.251948	0.251948	0.0219015	0.0261659	0.403207	768	0.0513	0.0103	37743	4632	0.0179737	0.0114014	0.575292	0.364898	0.0304347
Adipose_Subcutaneous	rs11865086	16	30130493	C	A	0.462644	0.462644	0.0327289	0.0531191	0.538241	768	-0.0393	0.0076	39722	2591	4.43398e-24	0.087592	4.4654e-23	0.882097	0.0303108
Adipose_Subcutaneous	rs72705210	1	110178922	G	A	0.0246753	0.0246753	0.0955222	0.128625	0.458247	768	0.1175	0.0215	39618.1	6058	0.00321718	0.00551801	0.354158	0.60741	0.0296969
Adipose_Subcutaneous	rs72833479	17	45960449	G	A	0.22526	0.22526	0.00158497	0.0615975	0.979488	768	0.044	0.0089	39618	5229	0.0357036	0.0227291	0.557598	0.35494	0.0290301
Adipose_Subcutaneous	rs11865086	16	30130493	C	A	0.462644	0.462644	0.09066	0.0699181	0.195688	768	-0.0393	0.0076	39722	2545	0.0444798	0.0322857	0.51821	0.376115	0.0289096
Adipose_Subcutaneous	rs1336980	9	129377855	G	C	0.345953	0.345953	-0.0289256	0.0322442	0.370355	768	0.0395	0.0079	38668	4498	0.066797	0.03954	0.54398	0.321978	0.0277055
Adipose_Subcutaneous	rs11865086	16	30130493	C	A	0.462644	0.462644	0.00935218	0.0696895	0.893331	768	-0.0393	0.0076	39722	2673	0.0504773	0.0277186	0.577298	0.316984	0.0275218
Adipose_Subcutaneous	rs1336980	9	129377855	G	C	0.345953	0.345953	0.021618	0.0310341	0.486569	768	0.0395	0.0079	38668	4818	0.0594876	0.0450472	0.494016	0.374068	0.0273809
Adipose_Subcutaneous	rs11865086	16	30130493	C	A	0.462644	0.462644	0.0449807	0.0362157	0.215143	768	-0.0393	0.0076	39722	2562	0.0360149	0.0519796	0.362248	0.522797	0.0269604
Adipose_Subcutaneous	rs7138803	12	50247468	G	A	0.363636	0.363636	-0.041113	0.0437076	0.347604	768	0.0729	0.008	37067	4245	1.03401e-13	7.38287e-14	0.567939	0.405483	0.0265777
Adipose_Subcutaneous	rs72833479	17	45960449	G	A	0.22526	0.22526	0.0117573	0.0335256	0.726048	768	0.044	0.0089	39618	5288	0.037292	0.0210729	0.585074	0.330587	0.0259748
Adipose_Subcutaneous	rs72833479	17	45960449	G	A	0.22526	0.22526	-0.096051	0.0539772	0.0761168	768	0.044	0.0089	39618	5218	2.56196e-17	0.0586377	4.00158e-16	0.915849	0.0255131
Adipose_Subcutaneous	rs11865086	16	30130493	C	A	0.462644	0.462644	-0.0320294	0.0372768	0.390861	768	-0.0393	0.0076	39722	2548	0.0599294	0.02853	0.600391	0.285797	0.0253518
Adipose_Subcutaneous	rs11865086	16	30130493	C	A	0.462644	0.462644	-0.022145	0.0579693	0.702708	768	-0.0393	0.0076	39722	2634	0.056275	0.0209572	0.653978	0.24352	0.0252694
Adipose_Subcutaneous	rs11676272	2	25141538	A	G	0.454545	0.454545	0.192164	0.0305192	1.01068e-09	768	-0.075	0.0079	36714	4893	1.18341e-28	2.24212e-15	5.14504e-14	0.974769	0.0252311
Adipose_Subcutaneous	rs11865086	16	30130493	C	A	0.462644	0.462644	-0.0227999	0.0336693	0.498789	768	-0.0393	0.0076	39722	2563	0.063231	0.0249367	0.635997	0.250796	0.0250392
Adipose_Subcutaneous	rs72833479	17	45960449	G	A	0.22526	0.22526	-0.0116866	0.0481257	0.80829	768	0.044	0.0089	39618	5160	0.0393904	0.0191749	0.616469	0.300066	0.0249
Adipose_Subcutaneous	rs11676272	2	25141538	A	G	0.454545	0.454545	-0.0245325	0.0338603	0.469278	768	-0.075	0.0079	36714	4626	1.54263e-15	6.9838e-16	0.671369	0.303918	0.0247133
Adipose_Subcutaneous	rs56133711	11	27723334	G	A	0.201299	0.201299	0.174741	0.0435451	7.48499e-05	768	0.0566	0.0089	38160	4860	9.38585e-08	6.1979e-05	0.0014761	0.974711	0.0237505
Adipose_Subcutaneous	rs72833479	17	45960449	G	A	0.22526	0.22526	-0.0830428	0.0644867	0.198769	768	0.044	0.0089	39618	5157	0.0329883	0.025821	0.515098	0.403161	0.0229314
Adipose_Subcutaneous	rs62500888	8	28061823	A	G	0.409091	0.409091	0.0177583	0.0537412	0.741284	768	0.0472	0.0076	39618	5456	0.00011619	5.40729e-05	0.667039	0.310408	0.0223827
Adipose_Subcutaneous	rs72833479	17	45960449	G	A	0.22526	0.22526	-0.0341687	0.0560011	0.542203	768	0.044	0.0089	39618	5214	0.000418241	0.0584073	0.00653284	0.912289	0.0223525
Adipose_Subcutaneous	rs7138803	12	50247468	G	A	0.363636	0.363636	0.00677059	0.0301144	0.822257	768	0.0729	0.008	37067	4666	1.13203e-13	6.43269e-14	0.624329	0.35475	0.0209207
Adipose_Subcutaneous	rs7719067	5	153538241	A	G	0.416667	0.416667	-0.0915074	0.035492	0.0103797	768	0.0381	0.0075	39721	6096	0.00123244	0.0425833	0.0263093	0.909016	0.0208593
Adipose_Subcutaneous	rs7138803	12	50247468	G	A	0.363636	0.363636	-0.0541575	0.0338603	0.110716	768	0.0729	0.008	37067	5154	3.70525e-14	1.40301e-13	0.204648	0.774889	0.0204635
Adipose_Subcutaneous	rs72833479	17	45960449	G	A	0.22526	0.22526	-0.00444272	0.0296657	0.881049	768	0.044	0.0089	39618	5311	0.0173779	0.0413204	0.272641	0.648254	0.0204066
Adipose_Subcutaneous	rs13107325	4	103188709	C	A	0.0792208	0.0792208	-0.0547371	0.0388471	0.1598	768	0.0953	0.0173	36677	4903	0.00102066	0.00485857	0.169375	0.806241	0.0185046
Adipose_Subcutaneous	rs1336980	9	129377855	G	C	0.345953	0.345953	0.00651196	0.0353378	0.853913	768	0.0395	0.0079	38668	4177	0.0559302	0.0517332	0.454182	0.420082	0.0180722
Adipose_Subcutaneous	rs72833479	17	45960449	G	A	0.22526	0.22526	0.0107346	0.0377777	0.776479	768	0.044	0.0089	39618	5315	6.7415e-07	0.058946	1.05757e-05	0.924701	0.0163422
Adipose_Subcutaneous	rs11865086	16	30130493	C	A	0.462644	0.462644	0.0363371	0.0279963	0.195254	768	-0.0393	0.0076	39722	2681	0.0107466	0.0774795	0.109097	0.786536	0.0161409
Adipose_Subcutaneous	rs1336980	9	129377855	G	C	0.345953	0.345953	-0.00469984	0.0398187	0.906118	768	0.0395	0.0079	38668	4474	0.0420654	0.0636779	0.349332	0.528797	0.0161282
Adipose_Subcutaneous	rs9695734	9	96407983	C	T	0.179221	0.179221	-0.0720381	0.0773926	0.352656	768	-0.0517	0.0106	37506	5601	1.53885e-10	0.0671033	2.10343e-09	0.917209	0.0156877
Adipose_Subcutaneous	rs144376234	1	110114504	C	T	0.0246753	0.0246753	0.116168	0.0823603	0.159375	768	0.1195	0.021	39618	5814	0.000208619	0.00129412	0.136467	0.846529	0.0155012
Adipose_Subcutaneous	rs9296780	6	55212064	G	A	0.444156	0.444156	-0.0119937	0.0397543	0.763081	768	-0.0401	0.008	37210	7804	0.0215361	0.0339492	0.360673	0.568543	0.0152982
Adipose_Subcutaneous	rs11865086	16	30130493	C	A	0.462644	0.462644	0.200659	0.0562341	0.000414706	768	-0.0393	0.0076	39722	2130	0.000119869	0.0862115	0.00124807	0.897618	0.0148029
Adipose_Subcutaneous	rs11865086	16	30130493	C	A	0.462644	0.462644	0.00906282	0.0360067	0.801437	768	-0.0393	0.0076	39722	2517	1.45025e-28	0.12164	1.02996e-27	0.86386	0.0145
Adipose_Subcutaneous	rs11676272	2	25141538	A	G	0.454545	0.454545	0.0290703	0.0330266	0.379411	768	-0.075	0.0079	36714	5474	5.76385e-16	1.69401e-15	0.25032	0.735685	0.0139942
Adipose_Subcutaneous	rs4477562	13	54104968	C	T	0.123377	0.123377	-0.000187328	0.0536036	0.997214	768	0.0802	0.0112	39618	4879	7.85456e-08	2.0706e-07	0.271368	0.71536	0.0132723
Adipose_Subcutaneous	rs72833479	17	45960449	G	A	0.22526	0.22526	0.0826623	0.0346877	0.0177572	768	0.044	0.0089	39618	5322	4.10672e-33	0.0591227	6.4436e-32	0.927644	0.0132332
Adipose_Subcutaneous	rs7138803	12	50247468	G	A	0.363636	0.363636	-0.0279257	0.0395247	0.480371	768	0.0729	0.008	37067	4488	5.73811e-14	1.218e-13	0.316187	0.671141	0.0126714
Adipose_Subcutaneous	rs4760600	12	49314994	A	G	0.362338	0.362338	0.0738798	0.0584345	0.207042	768	0.0383	0.0078	37612	6196	0.0067407	0.0367861	0.14623	0.798011	0.0122315
Adipose_Subcutaneous	rs4760600	12	49314994	A	G	0.362338	0.362338	0.0401636	0.0389075	0.302722	768	0.0383	0.0078	37612	6200	0.00995791	0.0336106	0.215814	0.728416	0.0122023
Adipose_Subcutaneous	rs11865086	16	30130493	C	A	0.462644	0.462644	0.194531	0.0374255	3.61402e-07	768	-0.0393	0.0076	39722	2546	2.41496e-21	0.0877318	2.47775e-20	0.900117	0.0121508
Adipose_Subcutaneous	rs62500888	8	28061823	A	G	0.409091	0.409091	0.0541648	0.0300348	0.0722714	768	0.0472	0.0076	39618	5494	1.61689e-05	0.000155936	0.0928284	0.895244	0.0117559
Adipose_Subcutaneous	rs11865086	16	30130493	C	A	0.462644	0.462644	-0.00945528	0.0556201	0.86512	768	-0.0393	0.0076	39722	2681	0.0273878	0.0586639	0.287409	0.61561	0.0109292
Adipose_Subcutaneous	rs72833479	17	45960449	G	A	0.22526	0.22526	0.0473256	0.0651367	0.468032	768	0.044	0.0089	39618	5253	0.00343255	0.0559039	0.0537933	0.876088	0.0107825
Adipose_Subcutaneous	rs72833479	17	45960449	G	A	0.22526	0.22526	-0.0732707	0.046276	0.114338	768	0.044	0.0089	39618	3416	0.0214043	0.217271	0.067362	0.68377	0.010193
Adipose_Subcutaneous	rs144376234	1	110114504	C	T	0.0246753	0.0246753	0.0937693	0.20403	0.646127	768	0.1195	0.021	39618	5439	0.00020495	0.00130812	0.133871	0.854443	0.0101721
Adipose_Subcutaneous	rs62500888	8	28061823	A	G	0.409091	0.409091	0.0337274	0.0358049	0.34692	768	0.0472	0.0076	39618	6805	3.6664e-05	0.000135194	0.211144	0.778558	0.010126
Adipose_Subcutaneous	rs4760600	12	49314994	A	G	0.362338	0.362338	0.0557688	0.0413321	0.178205	768	0.0383	0.0078	37612	6625	0.00802393	0.0566079	0.114908	0.810652	0.0098082
Adipose_Subcutaneous	rs9695734	9	96407983	C	T	0.179221	0.179221	-0.0621171	0.067795	0.360231	768	-0.0517	0.0106	37506	6450	0.0114135	0.0632054	0.140095	0.775808	0.00947819
Adipose_Subcutaneous	rs72833479	17	45960449	G	A	0.22526	0.22526	-0.0106393	0.0390858	0.785642	768	0.044	0.0089	39618	5244	2.63162e-06	0.0596148	4.11011e-05	0.931066	0.00927547
Adipose_Subcutaneous	rs114285994	16	19935763	G	A	0.125974	0.125974	-0.0308431	0.039735	0.438196	768	-0.0737	0.0115	38668	4436	5.77036e-06	2.97783e-05	0.160821	0.829919	0.00922478
Adipose_Subcutaneous	rs11676272	2	25141538	A	G	0.454545	0.454545	-0.0266135	0.0479235	0.579058	768	-0.075	0.0079	36714	4618	4.99061e-16	1.77996e-15	0.217001	0.773949	0.00905022
Adipose_Subcutaneous	rs114670539	2	207064335	C	T	0.0490716	0.0490716	-0.0165268	0.10879	0.879351	768	0.0991	0.0179	39618	5320	0.000860192	0.00612356	0.121239	0.863068	0.00871001
Adipose_Subcutaneous	rs11676272	2	25141538	A	G	0.454545	0.454545	-0.000722229	0.0333342	0.982728	768	-0.075	0.0079	36714	5660	6.24189e-16	1.65856e-15	0.271077	0.720283	0.00863991
Adipose_Subcutaneous	rs117281273	8	42981400	C	G	0.0194805	0.0194805	0.122032	0.106953	0.254733	768	0.1284	0.0248	37850.9	4999	0.00217317	0.0492834	0.039697	0.900243	0.00860384
Adipose_Subcutaneous	rs56133711	11	27723334	G	A	0.201299	0.201299	-0.0536876	0.0687526	0.435453	768	0.0566	0.0089	38160	7845	1.07985e-05	5.23002e-05	0.169676	0.821784	0.00847667
Adipose_Subcutaneous	rs543874	1	177889480	A	G	0.192708	0.192708	-0.021674	0.0397071	0.585554	768	-0.0793	0.0099	36963	5909	2.30069e-10	9.59774e-10	0.191763	0.799964	0.00827308
Adipose_Subcutaneous	rs17817449	16	53813367	T	G	0.397403	0.397403	0.00216788	0.0648453	0.973351	768	-0.0683	0.008	36963	5648	1.35536e-12	4.47419e-12	0.2306	0.761228	0.00817255
Adipose_Subcutaneous	rs11865086	16	30130493	C	A	0.462644	0.462644	-0.0243896	0.0318214	0.443977	768	-0.0393	0.0076	39722	2494	0.0150172	0.0667416	0.167175	0.742973	0.00809321
Adipose_Subcutaneous	rs17817449	16	53813367	T	G	0.397403	0.397403	0.00839459	0.0465846	0.85711	768	-0.0683	0.008	36963	6466	1.33982e-12	4.53934e-12	0.226088	0.765984	0.00792815
Adipose_Subcutaneous	rs62500888	8	28061823	A	G	0.409091	0.409091	-0.0125955	0.0532524	0.813179	768	0.0472	0.0076	39618	6453	3.49613e-05	0.000137401	0.201369	0.791393	0.00706587
Adipose_Subcutaneous	rs7138803	12	50247468	G	A	0.363636	0.363636	0.0195875	0.0335924	0.560244	768	0.0729	0.008	37067	4121	3.3774e-14	1.46951e-13	0.185583	0.807466	0.00695116
Adipose_Subcutaneous	rs1336980	9	129377855	G	C	0.345953	0.345953	-0.0775579	0.0466927	0.0976936	768	0.0395	0.0079	38668	4502	0.00047209	0.107903	0.00385525	0.88117	0.00659936
Adipose_Subcutaneous	rs62500888	8	28061823	A	G	0.409091	0.409091	0.00265111	0.0255808	0.917523	768	0.0472	0.0076	39618	7209	1.59552e-05	0.000156645	0.0918836	0.902085	0.00585854
Adipose_Subcutaneous	rs7138803	12	50247468	G	A	0.363636	0.363636	-0.0136222	0.029576	0.645414	768	0.0729	0.008	37067	4042	2.66538e-14	1.54305e-13	0.146477	0.847984	0.00553859
Adipose_Subcutaneous	rs9695734	9	96407983	C	T	0.179221	0.179221	0.0717855	0.0848572	0.398213	768	-0.0517	0.0106	37506	6277	0.00745493	0.0604555	0.10175	0.82513	0.00520994
Adipose_Subcutaneous	rs11676272	2	25141538	A	G	0.454545	0.454545	-0.0667878	0.0324085	0.0401341	768	-0.075	0.0079	36714	5992	5.05834e-17	2.23551e-15	0.0220124	0.97282	0.00516733
Adipose_Subcutaneous	rs2720291	12	50197385	G	A	0.4	0.4	0.0193733	0.0336995	0.565777	768	0.058	0.0081	37235	5153	2.16005e-08	1.26996e-07	0.144627	0.850299	0.00507393
Adipose_Subcutaneous	rs114285994	16	19935763	G	A	0.125974	0.125974	-0.322457	0.098988	0.00124526	768	-0.0737	0.0115	38668	6178	4.30994e-09	2.13829e-05	0.000200504	0.994756	0.00502221
Adipose_Subcutaneous	rs114670539	2	207064335	C	T	0.0490716	0.0490716	-0.190979	0.0933664	0.0416299	768	0.0991	0.0179	39618	5361	0.000163363	0.00687064	0.0229641	0.965809	0.00419311
Adipose_Subcutaneous	rs72833479	17	45960449	G	A	0.22526	0.22526	-0.0476244	0.0308541	0.123695	768	0.044	0.0089	39618	3812	4.53499e-10	0.0815765	5.0828e-09	0.914303	0.00412045
Adipose_Subcutaneous	rs7138803	12	50247468	G	A	0.363636	0.363636	-0.0110863	0.0324631	0.732948	768	0.0729	0.008	37067	4321	2.14936e-14	1.5971e-13	0.118134	0.8778	0.00406629
Adipose_Subcutaneous	rs12313488	12	49705661	A	G	0.332468	0.332468	-0.0397526	0.0723156	0.582904	768	-0.053	0.0086	39617.9	5624	5.29777e-05	0.000527477	0.0908489	0.90454	0.00403055
Adipose_Subcutaneous	rs9695734	9	96407983	C	T	0.179221	0.179221	-0.0816834	0.088266	0.355448	768	-0.0517	0.0106	37506	6141	3.5801e-22	0.0684105	4.85518e-21	0.927752	0.00383786
Adipose_Subcutaneous	rs114285994	16	19935763	G	A	0.125974	0.125974	0.772809	0.0748917	1.00689e-21	768	-0.0737	0.0115	38668	6117	9.06751e-83	2.14343e-05	4.21423e-78	0.99618	0.00379841
Adipose_Subcutaneous	rs144376234	1	110114504	C	T	0.0246753	0.0246753	-0.054481	0.109336	0.618624	768	0.1195	0.021	39618	4725	7.491e-05	0.00145538	0.0486924	0.94601	0.0037674
Adipose_Subcutaneous	rs114285994	16	19935763	G	A	0.125974	0.125974	-0.0506676	0.0657501	0.44151	768	-0.0737	0.0115	38668	4529	1.35377e-06	2.00867e-05	0.0629147	0.933498	0.00356566
Adipose_Subcutaneous	rs11865086	16	30130493	C	A	0.462644	0.462644	0.0280535	0.027804	0.313754	768	-0.0393	0.0076	39722	2610	0.000302664	0.0895391	0.00305461	0.903661	0.00344259
Adipose_Subcutaneous	rs144376234	1	110114504	C	T	0.0246753	0.0246753	-0.0970756	0.125454	0.439626	768	0.1195	0.021	39618	5426	6.13211e-05	0.00146394	0.0400048	0.955045	0.00342488
Adipose_Subcutaneous	rs72833479	17	45960449	G	A	0.22526	0.22526	0.0426463	0.0582557	0.464675	768	0.044	0.0089	39618	4098	0.00225627	0.0665479	0.0304309	0.897543	0.00322162
Adipose_Subcutaneous	rs72833479	17	45960449	G	A	0.22526	0.22526	-0.0171488	0.0687453	0.80317	768	0.044	0.0089	39618	5165	0.00234512	0.0576619	0.0366175	0.900349	0.00302609
Adipose_Subcutaneous	rs72833479	17	45960449	G	A	0.22526	0.22526	0.0343426	0.0623337	0.582057	768	0.044	0.0089	39618	3621	4.11245e-23	0.0912945	4.08012e-22	0.905765	0.00294008
Adipose_Subcutaneous	rs150175599	2	207468007	C	T	0.025974	0.025974	-0.144728	0.175421	0.409973	768	0.1065	0.0208	39618	5326	0.000468483	0.0488312	0.00900734	0.938855	0.00283756
Adipose_Subcutaneous	rs72833479	17	45960449	G	A	0.22526	0.22526	-0.0158263	0.043362	0.715368	768	0.044	0.0089	39618	5090	1.4373e-13	0.0598728	2.2501e-12	0.93731	0.00281682
Adipose_Subcutaneous	rs144376234	1	110114504	C	T	0.0246753	0.0246753	0.0129205	0.129823	0.920785	768	0.1195	0.021	39618	5493	3.49092e-05	0.00149164	0.0227689	0.972897	0.00280739
Adipose_Subcutaneous	rs9695734	9	96407983	C	T	0.179221	0.179221	-0.00479502	0.0626222	0.939013	768	-0.0517	0.0106	37506	6381	0.00217452	0.0664749	0.0294134	0.89916	0.00277672
Adipose_Subcutaneous	rs1336980	9	129377855	G	C	0.345953	0.345953	0.0175824	0.0269453	0.514537	768	0.0395	0.0079	38668	4606	7.10885e-05	0.10839	0.000582617	0.888325	0.00263109
Adipose_Subcutaneous	rs72833479	17	45960449	G	A	0.22526	0.22526	-0.0270982	0.0333428	0.41699	768	0.044	0.0089	39618	4627	0.000210016	0.0681872	0.00285296	0.926285	0.00246515
Adipose_Subcutaneous	rs11865086	16	30130493	C	A	0.462644	0.462644	-0.000738973	0.0201721	0.9708	768	-0.0393	0.0076	39722	2584	2.13406e-05	0.0822544	0.000237426	0.91512	0.00236683
Adipose_Subcutaneous	rs11865086	16	30130493	C	A	0.462644	0.462644	-0.0707854	0.073316	0.335037	768	-0.0393	0.0076	39722	2583	2.94279e-24	0.0882468	3.03322e-23	0.909583	0.00217009
Adipose_Subcutaneous	rs11865086	16	30130493	C	A	0.462644	0.462644	0.00519588	0.0281698	0.853779	768	-0.0393	0.0076	39722	2540	0.000764877	0.0927156	0.00739994	0.896992	0.00212758
Adipose_Subcutaneous	rs114285994	16	19935763	G	A	0.125974	0.125974	0.0458011	0.0510563	0.37036	768	-0.0737	0.0115	38668	4341	8.45602e-07	2.09621e-05	0.0386929	0.959179	0.00210631
Adipose_Subcutaneous	rs7138803	12	50247468	G	A	0.363636	0.363636	0.0185082	0.0366606	0.614011	768	0.0729	0.008	37067	4204	1.025e-14	1.71397e-13	0.05631	0.941599	0.00209128
Adipose_Subcutaneous	rs72833479	17	45960449	G	A	0.22526	0.22526	-0.0625448	0.0744125	0.401251	768	0.044	0.0089	39618	3336	5.49004e-06	0.252328	1.6223e-05	0.745626	0.00202477
Adipose_Subcutaneous	rs117281273	8	42981400	C	G	0.0194805	0.0194805	-0.109952	0.105461	0.297935	768	0.1284	0.0248	37850.9	4721	0.0010327	0.0502843	0.019052	0.927679	0.00195235
Adipose_Subcutaneous	rs11865086	16	30130493	C	A	0.462644	0.462644	0.035058	0.0414655	0.398482	768	-0.0393	0.0076	39722	2637	2.21545e-05	0.0896218	0.000224525	0.908273	0.00185899
Adipose_Subcutaneous	rs72833479	17	45960449	G	A	0.22526	0.22526	-0.0500663	0.067174	0.456628	768	0.044	0.0089	39618	3850	0.00105309	0.0727008	0.0131992	0.911213	0.00183404
Adipose_Subcutaneous	rs11865086	16	30130493	C	A	0.462644	0.462644	-0.0457731	0.0551562	0.407228	768	-0.0393	0.0076	39722	2733	1.78773e-06	0.0845873	1.93116e-05	0.913736	0.00165565
Adipose_Subcutaneous	rs12042908	1	74997762	A	G	0.483117	0.483117	0.0760661	0.0428586	0.076885	768	0.0586	0.0077	38693	4782	3.63678e-11	8.19169e-09	0.00441279	0.993962	0.00162513
Adipose_Subcutaneous	rs117281273	8	42981400	C	G	0.0194805	0.0194805	-0.0490107	0.147363	0.739667	768	0.1284	0.0248	37850.9	4991	8.55044e-05	0.0518623	0.00155791	0.94494	0.00155382
Adipose_Subcutaneous	rs72833479	17	45960449	G	A	0.22526	0.22526	0.168118	0.038293	1.54282e-05	768	0.044	0.0089	39618	5180	2.51219e-15	0.0599401	3.93349e-14	0.93852	0.00153965
Adipose_Subcutaneous	rs1336980	9	129377855	G	C	0.345953	0.345953	0.0234401	0.0410018	0.567939	768	0.0395	0.0079	38668	4499	4.18704e-22	0.108986	3.41746e-21	0.889545	0.00146869
Adipose_Subcutaneous	rs11865086	16	30130493	C	A	0.462644	0.462644	0.0416763	0.0465663	0.371471	768	-0.0393	0.0076	39722	2716	3.78753e-24	0.079062	4.40481e-23	0.919471	0.00146719
Adipose_Subcutaneous	rs56133711	11	27723334	G	A	0.201299	0.201299	-0.119066	0.0461429	0.0103177	768	0.0566	0.0089	38160	4859	6.52514e-08	6.34336e-05	0.0010262	0.997608	0.00130268
Adipose_Subcutaneous	rs11865086	16	30130493	C	A	0.462644	0.462644	-0.0123481	0.0415796	0.76668	768	-0.0393	0.0076	39722	2615	5.61407e-09	0.0869264	5.8888e-08	0.911801	0.00127291
Adipose_Subcutaneous	rs72833479	17	45960449	G	A	0.22526	0.22526	-0.00209991	0.0624253	0.973186	768	0.044	0.0089	39618	4527	8.82454e-19	0.0686015	1.19648e-17	0.930134	0.00126447
Adipose_Subcutaneous	rs9695734	9	96407983	C	T	0.179221	0.179221	-0.0713306	0.0466445	0.127199	768	-0.0517	0.0106	37506	5500	0.000214455	0.0679324	0.00292874	0.927729	0.00119544
Adipose_Subcutaneous	rs12042908	1	74997762	A	G	0.483117	0.483117	0.0419829	0.0523718	0.423364	768	0.0586	0.0077	38693	4674	2.06033e-10	8.0545e-09	0.0249121	0.973896	0.00119234
Adipose_Subcutaneous	rs72833479	17	45960449	G	A	0.22526	0.22526	0.105745	0.0489818	0.0316091	768	0.044	0.0089	39618	4110	6.40596e-16	0.0689237	8.64268e-15	0.929891	0.00118534
Adipose_Subcutaneous	rs34046390	8	42712654	C	G	0.0350649	0.0350649	-0.206967	0.123946	0.0959385	768	0.1018	0.0209	39618	5649	6.69019e-05	0.196252	0.000273492	0.802265	0.00114272
Adipose_Subcutaneous	rs7138803	12	50247468	G	A	0.363636	0.363636	0.0198923	0.0278111	0.47497	768	0.0729	0.008	37067	4012	5.15531e-15	1.76663e-13	0.0283221	0.97054	0.00113755
Adipose_Subcutaneous	rs17817449	16	53813367	T	G	0.397403	0.397403	-0.00446775	0.0355512	0.900072	768	-0.0683	0.008	36963	6131	1.83678e-13	5.69689e-12	0.0312	0.967688	0.00111232
Adipose_Subcutaneous	rs11676272	2	25141538	A	G	0.454545	0.454545	0.117982	0.0700882	0.0932901	768	-0.075	0.0079	36714	5883	2.08754e-17	2.27714e-15	0.00907479	0.989895	0.00103017
Adipose_Subcutaneous	rs11865086	16	30130493	C	A	0.462644	0.462644	-0.0524863	0.0679504	0.440438	768	-0.0393	0.0076	39722	2204	2.55594e-12	0.0873909	2.66614e-11	0.911587	0.00102217
Adipose_Subcutaneous	rs61442874	2	207520920	A	T	0.224675	0.224675	0.0124743	0.0536972	0.816448	768	-0.0439	0.0087	38160	5530	1.05032e-06	0.133387	6.81596e-06	0.865597	0.00100894
Adipose_Subcutaneous	rs9695734	9	96407983	C	T	0.179221	0.179221	-0.0249155	0.0529238	0.63812	768	-0.0517	0.0106	37506	6238	0.000568628	0.0681745	0.00769532	0.922613	0.000948393
Adipose_Subcutaneous	rs12641981	4	45179883	C	T	0.398701	0.398701	-0.0408934	0.0690538	0.55414	768	0.044	0.008	34819	6440	5.5613e-13	0.0196468	2.77243e-11	0.979438	0.000914924
Adipose_Subcutaneous	rs9695734	9	96407983	C	T	0.179221	0.179221	-0.0189919	0.0347962	0.585584	768	-0.0517	0.0106	37506	6515	9.42829e-12	0.0688387	1.27414e-10	0.930285	0.000876722
Adipose_Subcutaneous	rs11865086	16	30130493	C	A	0.462644	0.462644	-0.0211076	0.0591177	0.721296	768	-0.0393	0.0076	39722	2588	1.07987e-06	0.0809728	1.22446e-05	0.918144	0.000870343
Adipose_Subcutaneous	rs17817449	16	53813367	T	G	0.397403	0.397403	-0.00648287	0.0440136	0.882995	768	-0.0683	0.008	36963	6018	1.41325e-13	5.74155e-12	0.0240027	0.975144	0.000853494
Adipose_Subcutaneous	rs114285994	16	19935763	G	A	0.125974	0.125974	0.0583279	0.0604597	0.335408	768	-0.0737	0.0115	38668	5478	2.84675e-07	2.12299e-05	0.0132203	0.985915	0.000843084
Adipose_Subcutaneous	rs9695734	9	96407983	C	T	0.179221	0.179221	-0.0241214	0.0911594	0.791483	768	-0.0517	0.0106	37506	6490	0.000221448	0.0687521	0.00298701	0.927367	0.000672118
Adipose_Subcutaneous	rs6497396	16	19735697	T	C	0.251948	0.251948	-0.00360087	0.0353357	0.918897	768	0.0513	0.0103	37743	4639	4.05395e-12	0.0281873	1.39673e-10	0.971149	0.000663919
Adipose_Subcutaneous	rs4760600	12	49314994	A	G	0.362338	0.362338	0.0208485	0.0716429	0.771237	768	0.0383	0.0078	37612	6408	3.55568e-32	0.0488879	6.9129e-31	0.950472	0.000640514
Adipose_Subcutaneous	rs939584	2	621558	C	T	0.171429	0.171429	-0.115692	0.0614904	0.0608215	768	0.1066	0.0102	38668	7857	1.37463e-22	3.80341e-20	0.00359904	0.995807	0.000593617
Adipose_Subcutaneous	rs1336980	9	129377855	G	C	0.345953	0.345953	-0.0109447	0.0442299	0.804719	768	0.0395	0.0079	38668	4526	1.79014e-11	0.107656	1.48287e-10	0.891774	0.000569579
Adipose_Subcutaneous	rs1336980	9	129377855	G	C	0.345953	0.345953	0.0961968	0.0559562	0.086561	768	0.0395	0.0079	38668	4476	2.57258e-12	0.109164	2.09806e-11	0.890278	0.000558156
Adipose_Subcutaneous	rs114670539	2	207064335	C	T	0.0490716	0.0490716	-0.124144	0.057884	0.0327342	768	0.0991	0.0179	39618	5404	1.3649e-05	0.00703568	0.00192152	0.990485	0.000543962
Adipose_Subcutaneous	rs7719067	5	153538241	A	G	0.416667	0.416667	0.0290354	0.0274064	0.290205	768	0.0381	0.0075	39721	6177	3.24391e-08	0.0447813	6.91557e-07	0.954675	0.000542831
Adipose_Subcutaneous	rs1336980	9	129377855	G	C	0.345953	0.345953	-0.0749161	0.0301458	0.0134644	768	0.0395	0.0079	38668	4498	3.32362e-80	0.109305	2.70668e-79	0.890156	0.000538373
Adipose_Subcutaneous	rs7719067	5	153538241	A	G	0.416667	0.416667	-0.0423622	0.030866	0.170889	768	0.0381	0.0075	39721	6095	1.03197e-14	0.0447252	2.20296e-13	0.954759	0.000516243
Adipose_Subcutaneous	rs7138803	12	50247468	G	A	0.363636	0.363636	0.0380656	0.0247623	0.125228	768	0.0729	0.008	37067	4306	9.37438e-16	1.80618e-13	0.00516095	0.994373	0.000466208
Adipose_Subcutaneous	rs7719067	5	153538241	A	G	0.416667	0.416667	0.0527409	0.0347671	0.130265	768	0.0381	0.0075	39721	6129	2.76601e-37	0.0455341	5.79521e-36	0.95401	0.000456141
Adipose_Subcutaneous	rs9695734	9	96407983	C	T	0.179221	0.179221	-0.0815726	0.0390214	0.0373705	768	-0.0517	0.0106	37506	6298	4.35551e-16	0.0687975	5.89267e-15	0.930776	0.00042635
Adipose_Subcutaneous	rs7719067	5	153538241	A	G	0.416667	0.416667	0.0181261	0.0327926	0.580823	768	0.0381	0.0075	39721	6127	2.40139e-15	0.0455477	5.0299e-14	0.954032	0.000420075
Adipose_Subcutaneous	rs7719067	5	153538241	A	G	0.416667	0.416667	0.0311844	0.0342155	0.36277	768	0.0381	0.0075	39721	6168	3.76925e-11	0.0455758	7.88998e-10	0.954014	0.000410054
Adipose_Subcutaneous	rs72833479	17	45960449	G	A	0.22526	0.22526	0.0561633	0.0447815	0.210704	768	0.044	0.0089	39618	3947	1.17991e-09	0.0691348	1.58802e-08	0.930478	0.000387432
Adipose_Subcutaneous	rs13107325	4	103188709	C	A	0.0792208	0.0792208	0.0388167	0.0675107	0.565718	768	0.0953	0.0173	36677	4903	2.0847e-09	0.00598766	3.45948e-07	0.993627	0.000385037
Adipose_Subcutaneous	rs13107325	4	103188709	C	A	0.0792208	0.0792208	0.11674	0.124451	0.348938	768	0.0953	0.0173	36677	4974	1.04812e-11	0.00598341	1.74055e-09	0.993632	0.000384414
Adipose_Subcutaneous	rs117281273	8	42981400	C	G	0.0194805	0.0194805	-0.192801	0.1209	0.111769	768	0.1284	0.0248	37850.9	4721	1.45603e-38	0.051399	2.68618e-37	0.948244	0.000357332
Adipose_Subcutaneous	rs72833479	17	45960449	G	A	0.22526	0.22526	-0.0379663	0.0471371	0.421165	768	0.044	0.0089	39618	4925	2.1234e-07	0.0602247	3.31226e-06	0.939436	0.000335284
Adipose_Subcutaneous	rs11676272	2	25141538	A	G	0.454545	0.454545	0.0277472	0.038863	0.475766	768	-0.075	0.0079	36714	6120	2.83612e-17	3.73915e-15	0.00752559	0.992176	0.000298523
Adipose_Subcutaneous	rs72833479	17	45960449	G	A	0.22526	0.22526	-0.120386	0.0533332	0.0246709	768	0.044	0.0089	39618	5313	2.08108e-16	0.0598914	3.26563e-15	0.939814	0.000294877
Adipose_Subcutaneous	rs4760600	12	49314994	A	G	0.362338	0.362338	0.0106313	0.0268107	0.691978	768	0.0383	0.0078	37612	6337	1.14169e-05	0.0486287	0.000223237	0.950844	0.000292469
Adipose_Subcutaneous	rs13107325	4	103188709	C	A	0.0792208	0.0792208	-0.0983538	0.123562	0.426634	768	0.0953	0.0173	36677	4974	6.82015e-14	0.00598424	1.13255e-11	0.993739	0.00027718
Adipose_Subcutaneous	rs13107325	4	103188709	C	A	0.0792208	0.0792208	-0.0439937	0.0854186	0.606885	768	0.0953	0.0173	36677	5805	5.88603e-31	0.00662719	8.82044e-29	0.993109	0.000263913
Adipose_Subcutaneous	rs11676272	2	25141538	A	G	0.454545	0.454545	-0.0541274	0.064332	0.40077	768	-0.075	0.0079	36714	5860	1.44874e-17	2.28608e-15	0.00629565	0.993441	0.000263636
Adipose_Subcutaneous	rs117281273	8	42981400	C	G	0.0194805	0.0194805	-0.206661	0.133552	0.122758	768	0.1284	0.0248	37850.9	5162	1.09632e-27	0.0536276	1.93416e-26	0.946114	0.000258848
Adipose_Subcutaneous	rs7719067	5	153538241	A	G	0.416667	0.416667	0.140098	0.0445134	0.00180378	768	0.0381	0.0075	39721	6167	1.54724e-11	0.0447855	3.29923e-10	0.954973	0.000241121
Adipose_Subcutaneous	rs13107325	4	103188709	C	A	0.0792208	0.0792208	-0.0869774	0.0835101	0.298426	768	0.0953	0.0173	36677	5011	7.30664e-08	0.00594892	1.22071e-05	0.99388	0.000158967
Adipose_Subcutaneous	rs12641981	4	45179883	C	T	0.398701	0.398701	0.036849	0.0716346	0.607328	768	0.044	0.008	34819	6486	4.53918e-06	0.0196088	0.000226861	0.980017	0.000142516
Adipose_Subcutaneous	rs12641981	4	45179883	C	T	0.398701	0.398701	-0.0319021	0.0460876	0.489312	768	0.044	0.008	34819	6493	2.70083e-27	0.0196148	1.34975e-25	0.980253	0.000132107
Adipose_Subcutaneous	rs12641981	4	45179883	C	T	0.398701	0.398701	-0.0464362	0.0425455	0.275902	768	0.044	0.008	34819	6492	3.21326e-32	0.019612	1.60608e-30	0.980263	0.000125006
Adipose_Subcutaneous	rs543874	1	177889480	A	G	0.192708	0.192708	-0.021591	0.0417827	0.605693	768	-0.0793	0.0099	36963	4815	2.79079e-12	1.20187e-09	0.00231643	0.997586	9.76559e-05
Adipose_Subcutaneous	rs114670539	2	207064335	C	T	0.0490716	0.0490716	0.0451908	0.112576	0.688377	768	0.0991	0.0179	39618	5237	1.73752e-06	0.00704079	0.000244966	0.992654	5.82752e-05
Adipose_Subcutaneous	rs144376234	1	110114504	C	T	0.0246753	0.0246753	0.229745	0.160304	0.152787	768	0.1195	0.021	39618	5246	1.37195e-110	0.00153299	8.9354e-108	0.998423	4.36293e-05
Adipose_Subcutaneous	rs144376234	1	110114504	C	T	0.0246753	0.0246753	0.594256	0.238098	0.013072	768	0.1195	0.021	39618	5393	7.21853e-08	0.0015316	4.70544e-05	0.998383	3.87082e-05
Adipose_Subcutaneous	rs13107325	4	103188709	C	A	0.0792208	0.0792208	-0.0626838	0.0693413	0.366686	768	0.0953	0.0173	36677	4950	4.89193e-68	0.00600383	8.09883e-66	0.993964	3.22068e-05
Adipose_Subcutaneous	rs144376234	1	110114504	C	T	0.0246753	0.0246753	-0.0979808	0.161863	0.54539	768	0.1195	0.021	39618	5196	2.72325e-07	0.00153305	0.000177328	0.998263	2.6312e-05
Adipose_Subcutaneous	rs114285994	16	19935763	G	A	0.125974	0.125974	0.1139	0.0775696	0.142994	768	-0.0737	0.0115	38668	4394	5.68136e-09	2.13851e-05	0.000265586	0.999688	2.50864e-05
Adipose_Subcutaneous	rs144376234	1	110114504	C	T	0.0246753	0.0246753	0.63625	0.185876	0.000700449	768	0.1195	0.021	39618	5404	1.55172e-57	0.00153132	1.01174e-54	0.998444	2.4232e-05
Adipose_Subcutaneous	rs144376234	1	110114504	C	T	0.0246753	0.0246753	0.295135	0.150419	0.0506235	768	0.1195	0.021	39618	5360	2.34985e-16	0.00153203	1.53143e-13	0.998444	2.41329e-05
Adipose_Subcutaneous	rs4477562	13	54104968	C	T	0.123377	0.123377	-0.087956	0.0629021	0.162997	768	0.0802	0.0112	39618	4812	6.56971e-11	2.89459e-07	0.000226908	0.99975	2.32253e-05
Adipose_Subcutaneous	rs144376234	1	110114504	C	T	0.0246753	0.0246753	0.0561066	0.14573	0.700492	768	0.1195	0.021	39618	4799	3.93924e-10	0.00153438	2.56334e-07	0.998448	1.74898e-05
Adipose_Subcutaneous	rs144376234	1	110114504	C	T	0.0246753	0.0246753	-0.0493146	0.10337	0.63364	768	0.1195	0.021	39618	4803	1.42523e-07	0.00153415	9.27474e-05	0.998357	1.63361e-05
Adipose_Subcutaneous	rs144376234	1	110114504	C	T	0.0246753	0.0246753	-0.333691	0.128832	0.0100357	768	0.1195	0.021	39618	5254	2.95641e-11	0.00152753	1.93244e-08	0.998457	1.57021e-05
Adipose_Subcutaneous	rs939584	2	621558	C	T	0.171429	0.171429	0.0300736	0.0626419	0.631495	768	0.1066	0.0102	38668	7647	1.28393e-23	3.81846e-20	0.000336124	0.999649	1.49492e-05
Adipose_Subcutaneous	rs7138803	12	50247468	G	A	0.363636	0.363636	-0.0867816	0.0462787	0.0616822	768	0.0729	0.008	37067	3865	1.76204e-17	1.8153e-13	9.70554e-05	0.999888	1.47441e-05
Adipose_Subcutaneous	rs144376234	1	110114504	C	T	0.0246753	0.0246753	-0.0231658	0.144447	0.872687	768	0.1195	0.021	39618	5794	3.93056e-08	0.00152634	2.57113e-05	0.998436	1.22318e-05
Adipose_Subcutaneous	rs144376234	1	110114504	C	T	0.0246753	0.0246753	0.263679	0.124428	0.034855	768	0.1195	0.021	39618	5368	2.85953e-10	0.00153189	1.86379e-07	0.998456	1.18462e-05
Adipose_Subcutaneous	rs144376234	1	110114504	C	T	0.0246753	0.0246753	0.167524	0.13201	0.205358	768	0.1195	0.021	39618	5417	1.5381e-39	0.00153157	1.00271e-36	0.998457	1.12813e-05
Adipose_Subcutaneous	rs56133711	11	27723334	G	A	0.201299	0.201299	0.0456356	0.045051	0.311841	768	0.0566	0.0089	38160	4283	1.59375e-11	6.34972e-05	2.50977e-07	0.999925	1.10518e-05
Adipose_Subcutaneous	rs144376234	1	110114504	C	T	0.0246753	0.0246753	0.155346	0.140992	0.271379	768	0.1195	0.021	39618	4865	1.23305e-08	0.00153546	8.01802e-06	0.998446	1.09237e-05
Adipose_Subcutaneous	rs11676272	2	25141538	A	G	0.454545	0.454545	0.0411274	0.0431369	0.341103	768	-0.075	0.0079	36714	6017	5.01245e-19	2.29666e-15	0.0002182	0.999771	1.04862e-05
Adipose_Subcutaneous	rs12313488	12	49705661	A	G	0.332468	0.332468	-0.00639901	0.0468761	0.891505	768	-0.053	0.0086	39617.9	5872	2.44255e-13	0.000582423	4.19131e-10	0.999412	5.74461e-06
Adipose_Subcutaneous	rs114285994	16	19935763	G	A	0.125974	0.125974	0.12176	0.0935199	0.193868	768	-0.0737	0.0115	38668	5198	8.92288e-10	2.13988e-05	4.16952e-05	0.999933	3.99449e-06
Adipose_Subcutaneous	rs62500888	8	28061823	A	G	0.409091	0.409091	0.0291669	0.0321299	0.364683	768	0.0472	0.0076	39618	6062	7.18551e-09	0.000173491	4.14081e-05	0.999781	3.9616e-06
Adipose_Subcutaneous	rs12313488	12	49705661	A	G	0.332468	0.332468	-0.00414061	0.0603769	0.945368	768	-0.053	0.0086	39617.9	6012	2.38579e-14	0.000588973	4.04836e-11	0.999408	3.24092e-06
Adipose_Subcutaneous	rs12313488	12	49705661	A	G	0.332468	0.332468	0.0679405	0.0526982	0.198252	768	-0.053	0.0086	39617.9	5279	7.73929e-29	0.000584051	1.32433e-25	0.999413	3.17271e-06
Adipose_Subcutaneous	rs8092668	18	57783111	A	G	0.233766	0.233766	0.068174	0.0490453	0.165495	768	-0.0533	0.0089	39618	7037	2.13146e-15	0.000300858	7.08244e-12	0.999696	2.84674e-06
Adipose_Subcutaneous	rs62500888	8	28061823	A	G	0.409091	0.409091	-0.00499272	0.0347757	0.885931	768	0.0472	0.0076	39618	7504	1.54472e-09	0.00017351	8.90115e-06	0.999816	1.49865e-06
Adipose_Subcutaneous	rs571312	18	57839769	C	A	0.233766	0.233766	0.0417614	0.033124	0.20832	768	0.059	0.0093	37068	6890	4.03569e-11	8.57059e-05	4.70836e-07	0.999912	1.43172e-06
Adipose_Subcutaneous	rs114285994	16	19935763	G	A	0.125974	0.125974	-0.0993621	0.0889046	0.26457	768	-0.0737	0.0115	38668	4627	2.21394e-10	2.15414e-05	1.02772e-05	0.999967	9.82373e-07
Adipose_Subcutaneous	rs114285994	16	19935763	G	A	0.125974	0.125974	0.0539746	0.102248	0.597951	768	-0.0737	0.0115	38668	4774	2.00359e-21	2.15157e-05	9.31202e-17	0.999978	9.74429e-07
Adipose_Subcutaneous	rs62500888	8	28061823	A	G	0.409091	0.409091	0.0304075	0.0465676	0.514244	768	0.0472	0.0076	39618	6434	9.89177e-13	0.000173581	5.69767e-09	0.999826	8.7586e-07
Adipose_Subcutaneous	rs7138803	12	50247468	G	A	0.363636	0.363636	-0.00166714	0.0624515	0.97872	768	0.0729	0.008	37067	5146	4.51398e-18	1.80937e-13	2.49472e-05	0.999974	8.30488e-07
Adipose_Subcutaneous	rs62500888	8	28061823	A	G	0.409091	0.409091	-0.0165169	0.0385972	0.668991	768	0.0472	0.0076	39618	5601	1.04297e-19	0.000173549	6.00863e-16	0.999826	8.23877e-07
Adipose_Subcutaneous	rs114285994	16	19935763	G	A	0.125974	0.125974	-0.0145897	0.0583793	0.802817	768	-0.0737	0.0115	38668	4306	2.23306e-10	2.14138e-05	1.04278e-05	0.999967	7.73104e-07
Adipose_Subcutaneous	rs7138803	12	50247468	G	A	0.363636	0.363636	-0.126282	0.0549461	0.0221937	768	0.0729	0.008	37067	4136	3.01483e-19	1.81973e-13	1.65674e-06	0.999998	5.72502e-07
Adipose_Subcutaneous	rs12185581	2	25405507	T	C	0.211688	0.211688	0.0214335	0.0686779	0.755178	768	0.0603	0.0098	38160	4161	2.18785e-16	0.00010821	2.02163e-12	0.999891	5.6598e-07
Adipose_Subcutaneous	rs11676272	2	25141538	A	G	0.454545	0.454545	-0.0236582	0.0528022	0.65442	768	-0.075	0.0079	36714	5940	3.14404e-20	2.298e-15	1.36814e-05	0.999986	5.14177e-07
Adipose_Subcutaneous	rs7138803	12	50247468	G	A	0.363636	0.363636	0.0159699	0.0374042	0.669701	768	0.0729	0.008	37067	5152	2.4882e-18	1.80924e-13	1.37526e-05	0.999986	4.87875e-07
Adipose_Subcutaneous	rs114285994	16	19935763	G	A	0.125974	0.125974	0.00598097	0.0475866	0.90006	768	-0.0737	0.0115	38668	4240	5.53561e-11	2.14441e-05	2.58135e-06	0.999976	2.29382e-07
Adipose_Subcutaneous	rs7138803	12	50247468	G	A	0.363636	0.363636	-0.0124091	0.0309664	0.68889	768	0.0729	0.008	37067	4275	1.78722e-19	1.81255e-13	9.86021e-07	0.999999	3.44229e-08
Adipose_Subcutaneous	rs939584	2	621558	C	T	0.171429	0.171429	0.16812	0.095023	0.0778092	768	0.1066	0.0102	38668	6506	1.28467e-27	3.81626e-20	3.36631e-08	1	3.52061e-09
Adipose_Subcutaneous	rs7138803	12	50247468	G	A	0.363636	0.363636	-0.0402635	0.0396902	0.311141	768	0.0729	0.008	37067	3993	2.94634e-21	1.81946e-13	1.61935e-08	1	8.35449e-10
Adipose_Subcutaneous	rs12042908	1	74997762	A	G	0.483117	0.483117	0.0618145	0.039198	0.115794	768	0.0586	0.0077	38693	4730	5.67113e-42	8.26764e-09	6.85943e-34	1	2.70354e-10
Adipose_Subcutaneous	rs12042908	1	74997762	A	G	0.483117	0.483117	-0.0875692	0.0640162	0.172303	768	0.0586	0.0077	38693	4742	5.00623e-54	8.2426e-09	6.07361e-46	1	1.72754e-10
Adipose_Subcutaneous	rs7138803	12	50247468	G	A	0.363636	0.363636	0.0092057	0.0274676	0.737735	768	0.0729	0.008	37067	4858	7.83842e-22	1.81279e-13	4.32396e-09	1	1.5707e-10
Adipose_Subcutaneous	rs12042908	1	74997762	A	G	0.483117	0.483117	-0.104908	0.0648973	0.106973	768	0.0586	0.0077	38693	4781	8.17343e-104	8.24144e-09	9.91747e-96	1	9.92523e-11
Adipose_Subcutaneous	rs7138803	12	50247468	G	A	0.363636	0.363636	-0.0993441	0.051856	0.0562908	768	0.0729	0.008	37067	5145	5.92106e-23	1.80939e-13	3.2724e-10	1	8.71529e-11
Adipose_Subcutaneous	rs12042908	1	74997762	A	G	0.483117	0.483117	0.0440301	0.0386982	0.256068	768	0.0586	0.0077	38693	4674	2.15671e-34	8.27038e-09	2.60775e-26	1	5.75886e-11
Adipose_Subcutaneous	rs543874	1	177889480	A	G	0.192708	0.192708	0.0907778	0.0713167	0.203989	768	-0.0793	0.0099	36963	4921	1.98606e-19	1.20516e-09	1.64796e-10	1	2.1237e-11
Adipose_Subcutaneous	rs543874	1	177889480	A	G	0.192708	0.192708	-0.0515219	0.0414332	0.214602	768	-0.0793	0.0099	36963	4872	3.79169e-25	1.20544e-09	3.14547e-16	1	1.12097e-11
Adipose_Subcutaneous	rs543874	1	177889480	A	G	0.192708	0.192708	0.122647	0.0652842	0.0612054	768	-0.0793	0.0099	36963	6003	2.48617e-36	1.20002e-09	2.07178e-27	1	7.22673e-12
Adipose_Subcutaneous	rs7138803	12	50247468	G	A	0.363636	0.363636	-0.037946	0.0708068	0.592395	768	0.0729	0.008	37067	4847	3.58455e-27	1.81256e-13	1.97761e-14	1	2.52987e-12
Adipose_Subcutaneous	rs11676272	2	25141538	A	G	0.454545	0.454545	0.247108	0.0675107	0.000294896	768	-0.075	0.0079	36714	5917	5.26852e-29	2.29901e-15	2.29165e-14	1	3.13534e-13
Adipose_Subcutaneous	rs17817449	16	53813367	T	G	0.397403	0.397403	-0.0107995	0.0353009	0.759861	768	-0.0683	0.008	36963	5841	1.72719e-83	5.88701e-12	2.9339e-72	1	4.8792e-14
Adipose_Subcutaneous	rs11676272	2	25141538	A	G	0.454545	0.454545	0.0201102	0.0404537	0.61945	768	-0.075	0.0079	36714	6003	1.88317e-44	2.29791e-15	8.19515e-30	1	5.29925e-16
Adipose_Subcutaneous	rs939584	2	621558	C	T	0.171429	0.171429	-0.0728373	0.0637355	0.253979	768	0.1066	0.0102	38668	7647	9.86556e-35	3.8198e-20	2.58274e-15	1	2.29358e-16
Adipose_Subcutaneous	rs11676272	2	25141538	A	G	0.454545	0.454545	0.117831	0.0557485	0.0353258	768	-0.075	0.0079	36714	5917	3.05028e-41	2.29901e-15	1.32678e-26	1	1.30135e-17
Adipose_Subcutaneous	rs939584	2	621558	C	T	0.171429	0.171429	0.0489776	0.0661637	0.459695	768	0.1066	0.0102	38668	6506	2.42794e-40	3.81626e-20	6.3621e-21	1	1.31811e-21
Adipose_Subcutaneous	rs939584	2	621558	C	T	0.171429	0.171429	-0.0331649	0.0555897	0.551198	768	0.1066	0.0102	38668	4738	4.70535e-43	3.80981e-20	1.23506e-23	1	4.61319e-22
Tissue	SNP	Chr	Pos	Ref	Alt	AF	MAF	beta_eqtl	se_eqtl	pv_eQTL	n_eQTL	beta_GWAS	se_GWAS	N	nsnps	PP.H0.abf	PP.H1.abf	PP.H2.abf	PP.H3.abf	PP.H4.abf
Adipose_Visceral_Omentum	rs11865086	16	30130493	C	A	0.464413	0.464413	-0.230851	0.03918	1.17249e-08	616	-0.0393	0.0076	39722	2581	2.72509e-13	0.00290632	2.8051e-12	0.0289484	0.968145
Adipose_Visceral_Omentum	rs1336980	9	129377855	G	C	0.359425	0.359425	-0.265784	0.0706098	0.000206488	616	0.0395	0.0079	38668	4712	0.00299516	0.00434689	0.0249027	0.0352089	0.932546
Adipose_Visceral_Omentum	rs72833479	17	45960449	G	A	0.216346	0.216346	0.0326903	0.0282961	0.249026	616	0.044	0.0089	39618	5244	0.00294679	0.0116482	0.0460477	0.181261	0.758097
Adipose_Visceral_Omentum	rs11865086	16	30130493	C	A	0.464413	0.464413	0.137489	0.0566598	0.01592	616	-0.0393	0.0076	39722	2037	0.00858572	0.0269555	0.0892761	0.279694	0.595489
Adipose_Visceral_Omentum	rs11865086	16	30130493	C	A	0.464413	0.464413	-0.339728	0.0638231	2.20121e-07	616	-0.0393	0.0076	39722	2712	2.79893e-06	0.046637	3.19493e-05	0.531931	0.421397
Adipose_Visceral_Omentum	rs11865086	16	30130493	C	A	0.464413	0.464413	0.114363	0.0385557	0.00329467	616	-0.0393	0.0076	39722	2536	0.0386727	0.01399	0.409036	0.14758	0.390722
Adipose_Visceral_Omentum	rs72833479	17	45960449	G	A	0.216346	0.216346	0.015221	0.0896876	0.865368	616	0.044	0.0089	39618	5218	0.00628564	0.0314173	0.0982121	0.490517	0.373568
Adipose_Visceral_Omentum	rs11676272	2	25141538	A	G	0.455272	0.455272	0.23119	0.0463492	1.11445e-06	616	-0.075	0.0079	36714	4970	2.29449e-19	1.49648e-15	9.97644e-05	0.650317	0.349583
Adipose_Visceral_Omentum	rs11676272	2	25141538	A	G	0.455272	0.455272	0.0980004	0.0336672	0.00391563	616	-0.075	0.0079	36714	4856	5.04871e-16	1.0777e-15	0.219398	0.468017	0.312585
Adipose_Visceral_Omentum	rs17817449	16	53813367	T	G	0.36901	0.36901	0.141929	0.0554325	0.0110192	616	-0.0683	0.008	36963	5648	2.60427e-12	1.55304e-12	0.442573	0.263632	0.293795
Adipose_Visceral_Omentum	rs11865086	16	30130493	C	A	0.464413	0.464413	0.0504966	0.0274957	0.0674171	616	-0.0393	0.0076	39722	2377	0.0393373	0.0241348	0.405362	0.248421	0.282745
Adipose_Visceral_Omentum	rs11865086	16	30130493	C	A	0.464413	0.464413	0.113585	0.0668674	0.0905743	616	-0.0393	0.0076	39722	2671	0.000976811	0.0626519	0.011161	0.715646	0.209564
Adipose_Visceral_Omentum	rs11676272	2	25141538	A	G	0.455272	0.455272	0.135424	0.0594586	0.0235589	616	-0.075	0.0079	36714	4950	1.23761e-15	6.00204e-16	0.538284	0.26085	0.200866
Adipose_Visceral_Omentum	rs12042908	1	74997762	A	G	0.455128	0.455128	0.145084	0.0702186	0.0397989	616	0.0586	0.0077	38693	4678	3.65951e-09	3.07467e-09	0.443119	0.372117	0.184764
Adipose_Visceral_Omentum	rs72833479	17	45960449	G	A	0.216346	0.216346	0.0518504	0.0335915	0.123907	616	0.044	0.0089	39618	5311	0.0184949	0.0312898	0.290393	0.491121	0.168701
Adipose_Visceral_Omentum	rs7719067	5	153538241	A	G	0.416933	0.416933	-0.0734417	0.0349264	0.036445	616	0.0381	0.0075	39721	6096	0.0181834	0.0212166	0.388007	0.452611	0.119982
Adipose_Visceral_Omentum	rs9695734	9	96407983	C	T	0.175719	0.175719	0.0953887	0.0402183	0.0184289	616	-0.0517	0.0106	37506	5752	0.0336656	0.0266839	0.460265	0.364699	0.114687
Adipose_Visceral_Omentum	rs72833479	17	45960449	G	A	0.216346	0.216346	-0.00554548	0.0385611	0.885761	616	0.044	0.0089	39618	5322	8.09714e-19	0.053865	1.27147e-17	0.845725	0.10041
Adipose_Visceral_Omentum	rs144376234	1	110114504	C	T	0.0223642	0.0223642	-0.110544	0.0748675	0.141008	616	0.1195	0.021	39618	4988	0.000980204	0.000419041	0.638097	0.272701	0.0878027
Adipose_Visceral_Omentum	rs11865086	16	30130493	C	A	0.464413	0.464413	0.0173825	0.026498	0.512408	616	-0.0393	0.0076	39722	2571	0.0603093	0.0203895	0.621479	0.210023	0.0877985
Adipose_Visceral_Omentum	rs11676272	2	25141538	A	G	0.455272	0.455272	-0.11382	0.0677883	0.0943397	616	-0.075	0.0079	36714	4634	1.27213e-15	8.4834e-16	0.552853	0.368599	0.0785488
Adipose_Visceral_Omentum	rs11676272	2	25141538	A	G	0.455272	0.455272	0.180635	0.0365911	1.41939e-06	616	-0.075	0.0079	36714	4893	8.78375e-21	2.12613e-15	3.81938e-06	0.924418	0.0755783
Adipose_Visceral_Omentum	rs11865086	16	30130493	C	A	0.464413	0.464413	0.0233419	0.0301122	0.438945	616	-0.0393	0.0076	39722	2534	0.0287828	0.0533943	0.29541	0.547933	0.0744792
Adipose_Visceral_Omentum	rs11865086	16	30130493	C	A	0.464413	0.464413	-0.113488	0.0298665	0.000180231	616	-0.0393	0.0076	39722	2587	1.47246e-21	0.0824097	1.51612e-20	0.848464	0.0691263
Adipose_Visceral_Omentum	rs543874	1	177889480	A	G	0.203526	0.203526	0.054884	0.0348864	0.116879	616	-0.0793	0.0099	36963	4815	7.68998e-10	3.52667e-10	0.639037	0.292998	0.0679649
Adipose_Visceral_Omentum	rs72833479	17	45960449	G	A	0.216346	0.216346	-0.000477794	0.0528451	0.992793	616	0.044	0.0089	39618	5223	0.00248088	0.0539668	0.0387676	0.843254	0.0615309
Adipose_Visceral_Omentum	rs114670539	2	207064335	C	T	0.0459016	0.0459016	-0.189837	0.130396	0.146635	616	0.0991	0.0179	39618	5339	0.00366463	0.00301669	0.515894	0.424627	0.0527981
Adipose_Visceral_Omentum	rs144376234	1	110114504	C	T	0.0223642	0.0223642	-0.106224	0.166908	0.52506	616	0.1195	0.021	39618	5474	0.000936674	0.00051362	0.611225	0.33511	0.052215
Adipose_Visceral_Omentum	rs11865086	16	30130493	C	A	0.464413	0.464413	0.0726485	0.0417548	0.0830582	616	-0.0393	0.0076	39722	2637	0.0593974	0.025667	0.60261	0.26035	0.051975
Adipose_Visceral_Omentum	rs11865086	16	30130493	C	A	0.464413	0.464413	-0.0335961	0.0261707	0.200374	616	-0.0393	0.0076	39722	2700	0.0318968	0.053285	0.324538	0.542106	0.0481744
Adipose_Visceral_Omentum	rs11676272	2	25141538	A	G	0.455272	0.455272	-0.0585414	0.0399708	0.144232	616	-0.075	0.0079	36714	4852	1.02872e-15	1.16865e-15	0.447051	0.507818	0.0451315
Adipose_Visceral_Omentum	rs114670539	2	207064335	C	T	0.0459016	0.0459016	0.0160326	0.156434	0.918448	616	0.0991	0.0179	39618	5334	0.00420535	0.00253649	0.592746	0.357477	0.0430355
Adipose_Visceral_Omentum	rs13107325	4	103188709	C	A	0.0686901	0.0686901	-0.0136322	0.070936	0.847754	616	0.0953	0.0173	36677	4960	0.0041458	0.00154991	0.692974	0.259026	0.0423035
Adipose_Visceral_Omentum	rs56133711	11	27723334	G	A	0.21246	0.21246	0.0601169	0.0757478	0.428123	616	0.0566	0.0089	38160	4549	4.51431e-05	1.56188e-05	0.712569	0.246497	0.0408739
Adipose_Visceral_Omentum	rs114285994	16	19935763	G	A	0.121406	0.121406	0.0491498	0.0518467	0.344015	616	-0.0737	0.0115	38668	4394	1.41926e-05	6.34464e-06	0.663446	0.296546	0.0399883
Adipose_Visceral_Omentum	rs72833479	17	45960449	G	A	0.216346	0.216346	0.0597519	0.0803789	0.457922	616	0.044	0.0089	39618	5312	0.0282031	0.0293378	0.44274	0.460514	0.0392051
Adipose_Visceral_Omentum	rs117281273	8	42981400	C	G	0.0223642	0.0223642	-0.0915886	0.191815	0.633417	616	0.1284	0.0248	37850.9	4727	0.0253474	0.0240787	0.468709	0.445212	0.0366528
Adipose_Visceral_Omentum	rs56133711	11	27723334	G	A	0.21246	0.21246	0.0743306	0.0849165	0.382195	616	0.0566	0.0089	38160	4283	4.36584e-05	1.74354e-05	0.688475	0.274912	0.0365514
Adipose_Visceral_Omentum	rs7138803	12	50247468	G	A	0.36901	0.36901	-0.0545387	0.0479486	0.256397	616	0.0729	0.008	37067	3993	1.06685e-13	6.87783e-14	0.586292	0.377938	0.0357698
Adipose_Visceral_Omentum	rs13107325	4	103188709	C	A	0.0686901	0.0686901	-0.0276788	0.0725515	0.703139	616	0.0953	0.0173	36677	4968	0.00331953	0.0024177	0.554608	0.4039	0.0357545
Adipose_Visceral_Omentum	rs117281273	8	42981400	C	G	0.0223642	0.0223642	-0.145141	0.112779	0.199252	616	0.1284	0.0248	37850.9	4721	0.0169937	0.0324869	0.314247	0.600712	0.03556
Adipose_Visceral_Omentum	rs11865086	16	30130493	C	A	0.464413	0.464413	0.238058	0.0687579	0.000625743	616	-0.0393	0.0076	39722	2671	4.96548e-08	0.077656	5.67352e-07	0.887257	0.035086
Adipose_Visceral_Omentum	rs11865086	16	30130493	C	A	0.464413	0.464413	-0.0189357	0.0273529	0.489381	616	-0.0393	0.0076	39722	2541	0.0270977	0.0581635	0.279892	0.600737	0.0341098
Adipose_Visceral_Omentum	rs117281273	8	42981400	C	G	0.0223642	0.0223642	-0.287648	0.11084	0.00998968	616	0.1284	0.0248	37850.9	4118	9.85807e-05	0.0496896	0.00181537	0.915003	0.033393
Adipose_Visceral_Omentum	rs114285994	16	19935763	G	A	0.121406	0.121406	-0.0116037	0.0454059	0.798495	616	-0.0737	0.0115	38668	4355	1.46204e-05	6.05561e-06	0.683806	0.283192	0.0329814
Adipose_Visceral_Omentum	rs62500888	8	28061823	A	G	0.399361	0.399361	-0.0436008	0.0487019	0.371474	616	0.0472	0.0076	39618	6805	0.000104501	6.334e-05	0.602153	0.364942	0.0327377
Adipose_Visceral_Omentum	rs114670539	2	207064335	C	T	0.0459016	0.0459016	-0.102935	0.155781	0.509345	616	0.0991	0.0179	39618	5320	0.00261638	0.00419629	0.368914	0.59165	0.0326235
Adipose_Visceral_Omentum	rs2076308	6	50791640	G	C	0.194888	0.194888	-0.0776579	0.0692323	0.263021	616	0.0697	0.0099	38693	6234	1.27595e-07	8.75496e-08	0.574067	0.393867	0.0320657
Adipose_Visceral_Omentum	rs11865086	16	30130493	C	A	0.464413	0.464413	0.00272718	0.0359372	0.939567	616	-0.0393	0.0076	39722	2540	0.0440775	0.0419234	0.452684	0.430531	0.0307845
Adipose_Visceral_Omentum	rs2720291	12	50197385	G	A	0.404153	0.404153	-0.021964	0.0314874	0.486081	616	0.058	0.0081	37235	5153	1.01768e-07	4.28834e-08	0.682435	0.287537	0.0300275
Adipose_Visceral_Omentum	rs12641981	4	45179883	C	T	0.399038	0.399038	-0.0249623	0.033168	0.452367	616	0.044	0.008	34819	6440	0.0116911	0.00735242	0.584153	0.36734	0.0294639
Adipose_Visceral_Omentum	rs11865086	16	30130493	C	A	0.464413	0.464413	-0.0133409	0.053162	0.802052	616	-0.0393	0.0076	39722	2324	0.0674444	0.0174124	0.704644	0.181893	0.0286064
Adipose_Visceral_Omentum	rs7138803	12	50247468	G	A	0.36901	0.36901	-0.0277526	0.0489289	0.571063	616	0.0729	0.008	37067	5111	1.23311e-13	5.24687e-14	0.681729	0.290047	0.0282245
Adipose_Visceral_Omentum	rs7719067	5	153538241	A	G	0.416933	0.416933	-0.0524796	0.0621139	0.398945	616	0.0381	0.0075	39721	6202	0.0251799	0.0183846	0.537006	0.392057	0.0273728
Adipose_Visceral_Omentum	rs7138803	12	50247468	G	A	0.36901	0.36901	0.0182765	0.0508213	0.719421	616	0.0729	0.008	37067	4308	1.30498e-13	4.61956e-14	0.718362	0.254269	0.0273687
Adipose_Visceral_Omentum	rs72833479	17	45960449	G	A	0.216346	0.216346	0.0352159	0.0447638	0.432168	616	0.044	0.0089	39618	3947	0.0390984	0.0281168	0.526725	0.378757	0.0273028
Adipose_Visceral_Omentum	rs62500888	8	28061823	A	G	0.399361	0.399361	-0.0171378	0.0455935	0.707309	616	0.0472	0.0076	39618	5456	0.000114801	5.47614e-05	0.658615	0.314139	0.0270769
Adipose_Visceral_Omentum	rs11865086	16	30130493	C	A	0.464413	0.464413	0.113275	0.0556827	0.0429335	616	-0.0393	0.0076	39722	2130	0.00232059	0.0828806	0.024182	0.863638	0.0269788
Adipose_Visceral_Omentum	rs144376234	1	110114504	C	T	0.0223642	0.0223642	-0.236123	0.159411	0.139753	616	0.1195	0.021	39618	5158	0.000335811	0.00115704	0.218547	0.752983	0.0269774
Adipose_Visceral_Omentum	rs150175599	2	207468007	C	T	0.0303514	0.0303514	-0.102096	0.186707	0.584967	616	0.1065	0.0208	39618	5326	0.0196506	0.0284469	0.377979	0.54715	0.0267731
Adipose_Visceral_Omentum	rs144376234	1	110114504	C	T	0.0223642	0.0223642	-0.0161937	0.149489	0.91382	616	0.1195	0.021	39618	5223	0.000507592	0.000985418	0.3306	0.641787	0.0261203
Adipose_Visceral_Omentum	rs9695734	9	96407983	C	T	0.175719	0.175719	-0.0749901	0.0878416	0.394056	616	-0.0517	0.0106	37506	6277	0.0114952	0.0551087	0.156904	0.752184	0.0243084
Adipose_Visceral_Omentum	rs7138803	12	50247468	G	A	0.36901	0.36901	-0.0209815	0.0364413	0.565272	616	0.0729	0.008	37067	4488	1.05207e-13	7.20613e-14	0.579393	0.39683	0.0237774
Adipose_Visceral_Omentum	rs11676272	2	25141538	A	G	0.455272	0.455272	-0.0185645	0.0343698	0.58956	616	-0.075	0.0079	36714	5660	1.27406e-15	9.74616e-16	0.553807	0.423623	0.0225702
Adipose_Visceral_Omentum	rs7138803	12	50247468	G	A	0.36901	0.36901	0.00220038	0.0283092	0.938105	616	0.0729	0.008	37067	4362	1.08441e-13	6.94581e-14	0.5964	0.381982	0.0216187
Adipose_Visceral_Omentum	rs56133711	11	27723334	G	A	0.21246	0.21246	-0.018401	0.0497233	0.711632	616	0.0566	0.0089	38160	4283	2.37437e-05	3.83217e-05	0.374428	0.604297	0.0212132
Adipose_Visceral_Omentum	rs144376234	1	110114504	C	T	0.0223642	0.0223642	0.0576735	0.101741	0.571292	616	0.1195	0.021	39618	5368	0.000343241	0.0011565	0.223723	0.753779	0.0209983
Adipose_Visceral_Omentum	rs7138803	12	50247468	G	A	0.36901	0.36901	0.0217287	0.0241281	0.368654	616	0.0729	0.008	37067	4666	7.1632e-14	1.06028e-13	0.394992	0.584638	0.0203702
Adipose_Visceral_Omentum	rs56133711	11	27723334	G	A	0.21246	0.21246	-0.189181	0.0437718	2.20081e-05	616	0.0566	0.0089	38160	4859	3.84246e-08	6.22122e-05	0.000605267	0.979952	0.0193802
Adipose_Visceral_Omentum	rs7138803	12	50247468	G	A	0.36901	0.36901	0.0684212	0.0405959	0.0931019	616	0.0729	0.008	37067	4204	2.93401e-14	1.49094e-13	0.161328	0.81978	0.0188923
Adipose_Visceral_Omentum	rs7138803	12	50247468	G	A	0.36901	0.36901	-0.021782	0.0326822	0.505692	616	0.0729	0.008	37067	5154	7.14627e-14	1.06153e-13	0.395237	0.58708	0.0176838
Adipose_Visceral_Omentum	rs114670539	2	207064335	C	T	0.0459016	0.0459016	0.0849978	0.0533288	0.112181	616	0.0991	0.0179	39618	5404	0.000907465	0.00602375	0.127883	0.848869	0.0163165
Adipose_Visceral_Omentum	rs4760600	12	49314994	A	G	0.364217	0.364217	-0.0214499	0.0466819	0.646265	616	0.0383	0.0078	37612	6635	0.0204801	0.0314752	0.367633	0.564988	0.015423
Adipose_Visceral_Omentum	rs72833479	17	45960449	G	A	0.216346	0.216346	-0.0350602	0.0771031	0.64969	616	0.044	0.0089	39618	5253	0.0176082	0.0414449	0.276134	0.64993	0.0148826
Adipose_Visceral_Omentum	rs13401333	2	25373031	C	T	0.361022	0.361022	-0.00834799	0.0694107	0.904362	616	0.0497	0.0078	39617.9	4190	1.90099e-05	3.17919e-05	0.368693	0.616581	0.0146752
Adipose_Visceral_Omentum	rs543874	1	177889480	A	G	0.203526	0.203526	-0.0778906	0.0703981	0.269559	616	-0.0793	0.0099	36963	5948	1.92057e-10	9.89574e-10	0.160262	0.825739	0.0139984
Adipose_Visceral_Omentum	rs72833479	17	45960449	G	A	0.216346	0.216346	-0.0384102	0.049227	0.435941	616	0.044	0.0089	39618	5313	0.000139976	0.0589158	0.00219765	0.924977	0.0137693
Adipose_Visceral_Omentum	rs939584	2	621558	C	T	0.175719	0.175719	-0.0580139	0.0578461	0.316837	616	0.1066	0.0102	38668	7857	5.3452e-21	3.23021e-20	0.140153	0.846958	0.0128891
Adipose_Visceral_Omentum	rs72833479	17	45960449	G	A	0.216346	0.216346	-0.0741842	0.037922	0.0515044	616	0.044	0.0089	39618	4627	0.00690607	0.0607445	0.0938939	0.82586	0.0125952
Adipose_Visceral_Omentum	rs7138803	12	50247468	G	A	0.36901	0.36901	0.032512	0.0594718	0.585066	616	0.0729	0.008	37067	3850	5.27e-14	1.27195e-13	0.289447	0.69859	0.0119635
Adipose_Visceral_Omentum	rs72833479	17	45960449	G	A	0.216346	0.216346	0.193807	0.0561444	0.000649108	616	0.044	0.0089	39618	4925	0.000149023	0.0593749	0.00232472	0.92622	0.0119314
Adipose_Visceral_Omentum	rs144376234	1	110114504	C	T	0.0223642	0.0223642	0.106815	0.154624	0.490302	616	0.1195	0.021	39618	4865	0.000210734	0.00130675	0.137024	0.849663	0.0117963
Adipose_Visceral_Omentum	rs144376234	1	110114504	C	T	0.0223642	0.0223642	-0.107565	0.19743	0.586337	616	0.1195	0.021	39618	5908	0.00021418	0.00129359	0.140173	0.8466	0.011719
Adipose_Visceral_Omentum	rs9695734	9	96407983	C	T	0.175719	0.175719	0.0245093	0.0822524	0.765958	616	-0.0517	0.0106	37506	5601	3.74616e-22	0.0673679	5.12295e-21	0.921258	0.0113736
Adipose_Visceral_Omentum	rs11865086	16	30130493	C	A	0.464413	0.464413	0.0240808	0.0615405	0.695894	616	-0.0393	0.0076	39722	2591	7.33339e-15	0.089212	7.39346e-14	0.899416	0.0113719
Adipose_Visceral_Omentum	rs1336980	9	129377855	G	C	0.359425	0.359425	-0.0244533	0.0254409	0.337351	616	0.0395	0.0079	38668	4386	0.0237911	0.0825184	0.197527	0.685102	0.0110621
Adipose_Visceral_Omentum	rs571312	18	57839769	C	A	0.230769	0.230769	-0.0519756	0.0536127	0.333211	616	0.059	0.0093	37068	7051	1.18347e-05	7.276e-05	0.13835	0.85057	0.0109956
Adipose_Visceral_Omentum	rs1336980	9	129377855	G	C	0.359425	0.359425	0.0192577	0.0322778	0.551275	616	0.0395	0.0079	38668	4606	0.0190425	0.0883349	0.156355	0.725293	0.0109745
Adipose_Visceral_Omentum	rs13107325	4	103188709	C	A	0.0686901	0.0686901	-0.171313	0.101789	0.0935669	616	0.0953	0.0173	36677	5758	0.000475874	0.00547936	0.0785604	0.904559	0.0109257
Adipose_Visceral_Omentum	rs7138803	12	50247468	G	A	0.36901	0.36901	-0.0346366	0.0473918	0.465522	616	0.0729	0.008	37067	3865	4.08727e-14	1.39021e-13	0.224801	0.764608	0.0105912
Adipose_Visceral_Omentum	rs11865086	16	30130493	C	A	0.464413	0.464413	0.120182	0.0366441	0.0011805	616	-0.0393	0.0076	39722	2546	1.66935e-21	0.0879582	1.71215e-20	0.902125	0.00991721
Adipose_Visceral_Omentum	rs72833479	17	45960449	G	A	0.216346	0.216346	0.0496903	0.0379867	0.191991	616	0.044	0.0089	39618	5218	8.30491e-19	0.0595624	1.29786e-17	0.930808	0.00962956
Adipose_Visceral_Omentum	rs1336980	9	129377855	G	C	0.359425	0.359425	-0.0492203	0.0454259	0.279574	616	0.0395	0.0079	38668	4526	0.0152945	0.0912849	0.126904	0.757413	0.00910331
Adipose_Visceral_Omentum	rs9296780	6	55212064	G	A	0.403846	0.403846	-0.0635835	0.0700335	0.364768	616	-0.0401	0.008	37210	7229	0.0100015	0.0459307	0.167219	0.767926	0.00892327
Adipose_Visceral_Omentum	rs13107325	4	103188709	C	A	0.0686901	0.0686901	-0.0113022	0.112978	0.92039	616	0.0953	0.0173	36677	4930	0.000791535	0.00514072	0.131546	0.854332	0.00819043
Adipose_Visceral_Omentum	rs114285994	16	19935763	G	A	0.121406	0.121406	0.843381	0.0731035	3.72373e-25	616	-0.0737	0.0115	38668	6117	2.31992e-90	2.12348e-05	1.08361e-85	0.991844	0.00813513
Adipose_Visceral_Omentum	rs72833479	17	45960449	G	A	0.216346	0.216346	-0.183521	0.0848814	0.0315207	616	0.044	0.0089	39618	5311	0.000603464	0.0587921	0.00947515	0.923103	0.00802642
Adipose_Visceral_Omentum	rs17817449	16	53813367	T	G	0.36901	0.36901	0.0214167	0.0422499	0.61265	616	-0.0683	0.008	36963	6018	1.04746e-12	4.79855e-12	0.177744	0.814256	0.00800031
Adipose_Visceral_Omentum	rs17817449	16	53813367	T	G	0.36901	0.36901	-0.0162795	0.0411356	0.692611	616	-0.0683	0.008	36963	6131	1.11022e-12	4.73816e-12	0.188399	0.804035	0.00756643
Adipose_Visceral_Omentum	rs6497396	16	19735697	T	C	0.247604	0.247604	0.0070475	0.0450529	0.875817	616	0.0513	0.0103	37743	4639	0.00355471	0.0244789	0.122426	0.843056	0.00648453
Adipose_Visceral_Omentum	rs1336980	9	129377855	G	C	0.359425	0.359425	-0.0159111	0.0422914	0.707054	616	0.0395	0.0079	38668	4474	0.0141677	0.0925281	0.117801	0.769345	0.0061581
Adipose_Visceral_Omentum	rs144376234	1	110114504	C	T	0.0223642	0.0223642	-0.0132701	0.153564	0.931204	616	0.1195	0.021	39618	5426	0.000115989	0.00140551	0.0756555	0.916758	0.006065
Adipose_Visceral_Omentum	rs9695734	9	96407983	C	T	0.175719	0.175719	0.0434121	0.0445892	0.331157	616	-0.0517	0.0106	37506	5500	0.00479797	0.0630714	0.0655597	0.861806	0.00476497
Adipose_Visceral_Omentum	rs72833479	17	45960449	G	A	0.216346	0.216346	0.182259	0.0373999	1.90715e-06	616	0.044	0.0089	39618	5339	1.31542e-09	0.0596299	2.06403e-08	0.935651	0.00471879
Adipose_Visceral_Omentum	rs11676272	2	25141538	A	G	0.455272	0.455272	0.0252067	0.0396398	0.525404	616	-0.075	0.0079	36714	4618	2.41593e-16	2.04592e-15	0.105169	0.890613	0.00421873
Adipose_Visceral_Omentum	rs72833479	17	45960449	G	A	0.216346	0.216346	-0.0349029	0.0378502	0.357311	616	0.044	0.0089	39618	3812	1.02532e-09	0.081488	1.15048e-08	0.914346	0.0041658
Adipose_Visceral_Omentum	rs72833479	17	45960449	G	A	0.216346	0.216346	0.0609608	0.053051	0.251567	616	0.044	0.0089	39618	4110	1.38021e-19	0.0686869	1.8637e-18	0.927474	0.00383926
Adipose_Visceral_Omentum	rs9695734	9	96407983	C	T	0.175719	0.175719	-0.0552523	0.0954848	0.563324	616	-0.0517	0.0106	37506	6141	0.000145382	0.0682017	0.00197434	0.926199	0.00347908
Adipose_Visceral_Omentum	rs72833479	17	45960449	G	A	0.216346	0.216346	-0.109307	0.0748493	0.145395	616	0.044	0.0089	39618	3621	6.0942e-24	0.0911918	6.05437e-23	0.905954	0.00285457
Adipose_Visceral_Omentum	rs72833479	17	45960449	G	A	0.216346	0.216346	-0.0994471	0.0569862	0.0821428	616	0.044	0.0089	39618	3416	0.000573276	0.239689	0.00180683	0.75544	0.00249024
Adipose_Visceral_Omentum	rs61442874	2	207520920	A	T	0.21865	0.21865	0.0284502	0.0570099	0.618172	616	-0.0439	0.0087	38160	5530	0.00320473	0.129839	0.0208255	0.843738	0.00239335
Adipose_Visceral_Omentum	rs9695734	9	96407983	C	T	0.175719	0.175719	-0.0349025	0.0472822	0.461072	616	-0.0517	0.0106	37506	6515	0.000155052	0.0685391	0.0020967	0.926822	0.002387
Adipose_Visceral_Omentum	rs72833479	17	45960449	G	A	0.216346	0.216346	-0.00500303	0.046796	0.914941	616	0.044	0.0089	39618	5090	1.3729e-11	0.0598345	2.15187e-10	0.937835	0.00233099
Adipose_Visceral_Omentum	rs1336980	9	129377855	G	C	0.359425	0.359425	0.0404702	0.05281	0.444168	616	0.0395	0.0079	38668	4499	5.8146e-15	0.108698	4.75621e-14	0.889122	0.00218028
Adipose_Visceral_Omentum	rs11865086	16	30130493	C	A	0.464413	0.464413	-0.211155	0.06982	0.00274079	616	-0.0393	0.0076	39722	2583	8.9876e-21	0.088279	9.26008e-20	0.909551	0.00216998
Adipose_Visceral_Omentum	rs144376234	1	110114504	C	T	0.0223642	0.0223642	-0.183096	0.174686	0.295541	616	0.1195	0.021	39618	5874	3.22019e-05	0.00149024	0.0210755	0.975328	0.00207395
Adipose_Visceral_Omentum	rs114285994	16	19935763	G	A	0.121406	0.121406	0.0872049	0.0604348	0.150231	616	-0.0737	0.0115	38668	5198	4.309e-07	2.09175e-05	0.0201421	0.977771	0.00206578
Adipose_Visceral_Omentum	rs7719067	5	153538241	A	G	0.416933	0.416933	-0.00208723	0.0406771	0.959116	616	0.0381	0.0075	39721	6129	0.00214581	0.0433067	0.0449668	0.907518	0.00206279
Adipose_Visceral_Omentum	rs72833479	17	45960449	G	A	0.216346	0.216346	-0.0671336	0.0643039	0.297449	616	0.044	0.0089	39618	4527	3.77168e-05	0.0684641	0.000511789	0.929006	0.00198013
Adipose_Visceral_Omentum	rs72833479	17	45960449	G	A	0.216346	0.216346	0.211419	0.0485659	1.92768e-05	616	0.044	0.0089	39618	5180	2.35044e-22	0.0599019	3.68248e-21	0.938493	0.00160472
Adipose_Visceral_Omentum	rs543874	1	177889480	A	G	0.203526	0.203526	0.0257093	0.0762107	0.736128	616	-0.0793	0.0099	36963	4921	3.82368e-11	1.16426e-09	0.0317474	0.966665	0.00158762
Adipose_Visceral_Omentum	rs11865086	16	30130493	C	A	0.464413	0.464413	0.0642564	0.0393797	0.103946	616	-0.0393	0.0076	39722	2517	5.04278e-16	0.123116	3.58543e-15	0.875356	0.00152819
Adipose_Visceral_Omentum	rs11865086	16	30130493	C	A	0.464413	0.464413	-0.0291718	0.0401197	0.467804	616	-0.0393	0.0076	39722	2615	0.000127891	0.0867359	0.00134247	0.910463	0.00133073
Adipose_Visceral_Omentum	rs11865086	16	30130493	C	A	0.464413	0.464413	-0.0757496	0.0518575	0.145294	616	-0.0393	0.0076	39722	2588	0.000451108	0.0805241	0.00511277	0.912644	0.00126826
Adipose_Visceral_Omentum	rs11865086	16	30130493	C	A	0.464413	0.464413	0.0584785	0.0754119	0.438773	616	-0.0393	0.0076	39722	2204	2.36175e-13	0.0873213	2.4657e-12	0.911645	0.00103376
Adipose_Visceral_Omentum	rs144376234	1	110114504	C	T	0.0223642	0.0223642	0.752878	0.264931	0.0048403	616	0.1195	0.021	39618	5393	2.81342e-06	0.00152732	0.00183397	0.995607	0.00102839
Adipose_Visceral_Omentum	rs9296780	6	55212064	G	A	0.403846	0.403846	-0.0319679	0.0640685	0.618225	616	-0.0401	0.008	37210	7073	0.000889439	0.0554515	0.0148814	0.927771	0.00100685
Adipose_Visceral_Omentum	rs72833479	17	45960449	G	A	0.216346	0.216346	0.0583869	0.0459425	0.204907	616	0.044	0.0089	39618	5315	7.91261e-05	0.0597652	0.00124201	0.938111	0.00080255
Adipose_Visceral_Omentum	rs9695734	9	96407983	C	T	0.175719	0.175719	-0.00941149	0.060635	0.876771	616	-0.0517	0.0106	37506	6238	2.20994e-05	0.0686748	0.000299409	0.930426	0.000577265
Adipose_Visceral_Omentum	rs1336980	9	129377855	G	C	0.359425	0.359425	0.0862882	0.0658465	0.191197	616	0.0395	0.0079	38668	4476	4.39765e-26	0.108934	3.59492e-25	0.890499	0.000566521
Adipose_Visceral_Omentum	rs7719067	5	153538241	A	G	0.416933	0.416933	0.0264628	0.0319605	0.408436	616	0.0381	0.0075	39721	6177	1.82355e-05	0.0447622	0.000388756	0.954269	0.00056215
Adipose_Visceral_Omentum	rs1336980	9	129377855	G	C	0.359425	0.359425	-0.0138835	0.035496	0.696022	616	0.0395	0.0079	38668	4498	8.50659e-37	0.109038	6.94665e-36	0.890423	0.000539541
Adipose_Visceral_Omentum	rs7719067	5	153538241	A	G	0.416933	0.416933	-0.063229	0.0404529	0.119257	616	0.0381	0.0075	39721	6095	2.44103e-10	0.0447425	5.20881e-09	0.954739	0.000518475
Adipose_Visceral_Omentum	rs11865086	16	30130493	C	A	0.464413	0.464413	-0.0997656	0.0697874	0.154038	616	-0.0393	0.0076	39722	2606	9.00037e-07	0.0792658	1.04488e-05	0.920217	0.000506076
Adipose_Visceral_Omentum	rs114670539	2	207064335	C	T	0.0459016	0.0459016	-0.111683	0.100706	0.268447	616	0.0991	0.0179	39618	5237	3.45496e-05	0.00700324	0.00487217	0.987593	0.000497238
Adipose_Visceral_Omentum	rs7719067	5	153538241	A	G	0.416933	0.416933	0.160999	0.0665189	0.016189	616	0.0381	0.0075	39721	6167	1.13145e-12	0.0447921	2.41168e-11	0.954742	0.000465947
Adipose_Visceral_Omentum	rs13107325	4	103188709	C	A	0.0686901	0.0686901	0.0153626	0.0756868	0.839312	616	0.0953	0.0173	36677	4903	1.64507e-05	0.00596378	0.00273314	0.99083	0.000456263
Adipose_Visceral_Omentum	rs4760600	12	49314994	A	G	0.364217	0.364217	-0.0164078	0.0725176	0.821176	616	0.0383	0.0078	37612	6408	7.85626e-27	0.0488419	1.52922e-25	0.950709	0.00044908
Adipose_Visceral_Omentum	rs9695734	9	96407983	C	T	0.175719	0.175719	0.0329131	0.0540696	0.543242	616	-0.0517	0.0106	37506	6298	4.21103e-20	0.0687308	5.70313e-19	0.930843	0.000426507
Adipose_Visceral_Omentum	rs56133711	11	27723334	G	A	0.21246	0.21246	0.0956292	0.0576675	0.0984612	616	0.0566	0.0089	38160	4860	5.21763e-08	6.34045e-05	0.000821886	0.998754	0.000360172
Adipose_Visceral_Omentum	rs13107325	4	103188709	C	A	0.0686901	0.0686901	0.0652637	0.149727	0.663281	616	0.0953	0.0173	36677	4974	5.48324e-07	0.0059764	9.11587e-05	0.993575	0.000357361
Adipose_Visceral_Omentum	rs11676272	2	25141538	A	G	0.455272	0.455272	0.0663557	0.0412572	0.108969	616	-0.075	0.0079	36714	5474	8.35337e-18	2.29192e-15	0.00363018	0.996015	0.000355117
Adipose_Visceral_Omentum	rs117281273	8	42981400	C	G	0.0223642	0.0223642	-0.174987	0.128004	0.172788	616	0.1284	0.0248	37850.9	4721	9.89295e-51	0.0512851	1.8294e-49	0.948363	0.000352167
Adipose_Visceral_Omentum	rs13107325	4	103188709	C	A	0.0686901	0.0686901	-0.0107716	0.151444	0.943352	616	0.0953	0.0173	36677	4974	1.48647e-13	0.00597715	2.47118e-11	0.993674	0.000349154
Adipose_Visceral_Omentum	rs117281273	8	42981400	C	G	0.0223642	0.0223642	-0.00056489	0.120963	0.996277	616	0.1284	0.0248	37850.9	5162	3.95477e-14	0.0535766	6.98412e-13	0.946162	0.000261282
Adipose_Visceral_Omentum	rs13107325	4	103188709	C	A	0.0686901	0.0686901	0.118049	0.0941088	0.210824	616	0.0953	0.0173	36677	5805	7.25552e-18	0.00662105	1.08834e-15	0.993164	0.00021468
Adipose_Visceral_Omentum	rs114285994	16	19935763	G	A	0.121406	0.121406	-0.114213	0.0616468	0.0650533	616	-0.0737	0.0115	38668	4306	2.41456e-08	2.13873e-05	0.00112745	0.998655	0.000196366
Adipose_Visceral_Omentum	rs12641981	4	45179883	C	T	0.399038	0.399038	0.00470131	0.0471129	0.920589	616	0.044	0.008	34819	6493	1.10546e-15	0.0195904	5.53157e-14	0.980278	0.000131604
Adipose_Visceral_Omentum	rs12641981	4	45179883	C	T	0.399038	0.399038	0.00770747	0.0451536	0.864596	616	0.044	0.008	34819	6492	1.24535e-08	0.0195883	6.23232e-07	0.980286	0.000124715
Adipose_Visceral_Omentum	rs7138803	12	50247468	G	A	0.36901	0.36901	-0.0146721	0.0292899	0.616845	616	0.0729	0.008	37067	4858	3.89151e-16	1.80844e-13	0.00214704	0.997764	8.86176e-05
Adipose_Visceral_Omentum	rs7138803	12	50247468	G	A	0.36901	0.36901	-0.0876209	0.054113	0.106608	616	0.0729	0.008	37067	4136	1.18347e-16	1.81748e-13	0.000650692	0.999278	7.11482e-05
Adipose_Visceral_Omentum	rs144376234	1	110114504	C	T	0.0223642	0.0223642	0.181712	0.145179	0.211822	616	0.1195	0.021	39618	5360	4.5278e-09	0.00153192	2.95094e-06	0.99841	5.47066e-05
Adipose_Visceral_Omentum	rs12313488	12	49705661	A	G	0.305112	0.305112	-0.00126396	0.0514758	0.980429	616	-0.053	0.0086	39617.9	5872	6.176e-07	0.000581118	0.00106098	0.998307	5.04407e-05
Adipose_Visceral_Omentum	rs144376234	1	110114504	C	T	0.0223642	0.0223642	0.365008	0.153419	0.0180719	616	0.1195	0.021	39618	5246	5.12528e-47	0.00153258	3.33895e-44	0.998424	4.36424e-05
Adipose_Visceral_Omentum	rs144376234	1	110114504	C	T	0.0223642	0.0223642	-0.111414	0.172341	0.51854	616	0.1195	0.021	39618	5254	8.576e-10	0.00152768	5.60494e-07	0.998432	4.0245e-05
Adipose_Visceral_Omentum	rs114285994	16	19935763	G	A	0.121406	0.121406	0.0684273	0.0579795	0.238996	616	-0.0737	0.0115	38668	5687	1.19409e-08	2.13914e-05	0.000557863	0.999381	4.01063e-05
Adipose_Visceral_Omentum	rs543874	1	177889480	A	G	0.203526	0.203526	-0.0596452	0.0539662	0.270077	616	-0.0793	0.0099	36963	6003	6.28253e-13	1.19801e-09	0.000524123	0.999441	3.46501e-05
Adipose_Visceral_Omentum	rs13107325	4	103188709	C	A	0.0686901	0.0686901	-0.0907248	0.0766234	0.237476	616	0.0953	0.0173	36677	4950	5.74784e-49	0.00599337	9.53254e-47	0.993974	3.22356e-05
Adipose_Visceral_Omentum	rs11676272	2	25141538	A	G	0.455272	0.455272	0.0652517	0.0768505	0.396619	616	-0.075	0.0079	36714	5883	1.37734e-18	2.29642e-15	0.000599401	0.999369	3.16206e-05
Adipose_Visceral_Omentum	rs144376234	1	110114504	C	T	0.0223642	0.0223642	0.00198296	0.13404	0.988208	616	0.1195	0.021	39618	5794	3.54981e-07	0.0015259	0.000232221	0.99821	3.10692e-05
Adipose_Visceral_Omentum	rs144376234	1	110114504	C	T	0.0223642	0.0223642	0.529485	0.186167	0.00480572	616	0.1195	0.021	39618	5404	2.23064e-99	0.00153125	1.45448e-96	0.998445	2.3448e-05
Adipose_Visceral_Omentum	rs11676272	2	25141538	A	G	0.455272	0.455272	-0.00483494	0.0449577	0.91444	616	-0.075	0.0079	36714	6120	2.00518e-18	3.76393e-15	0.000532443	0.999448	1.94843e-05
Adipose_Visceral_Omentum	rs144376234	1	110114504	C	T	0.0223642	0.0223642	-0.0457717	0.156512	0.770177	616	0.1195	0.021	39618	5417	7.54181e-29	0.00153153	4.91676e-26	0.998457	1.14869e-05
Adipose_Visceral_Omentum	rs7138803	12	50247468	G	A	0.36901	0.36901	-0.0176888	0.0380115	0.642065	616	0.0729	0.008	37067	5152	5.13035e-17	1.80654e-13	0.000283904	0.999705	1.13438e-05
Adipose_Visceral_Omentum	rs4477562	13	54104968	C	T	0.126198	0.126198	-0.0137812	0.0515013	0.789227	616	0.0802	0.0112	39618	4812	4.97199e-11	2.89739e-07	0.000171571	0.999819	9.15476e-06
Adipose_Visceral_Omentum	rs144376234	1	110114504	C	T	0.0223642	0.0223642	-0.429928	0.232282	0.0653149	616	0.1195	0.021	39618	4719	9.09003e-09	0.00153516	5.91205e-06	0.99845	8.66752e-06
Adipose_Visceral_Omentum	rs11676272	2	25141538	A	G	0.455272	0.455272	0.00286261	0.0572479	0.960158	616	-0.075	0.0079	36714	5940	3.85215e-19	2.29535e-15	0.000167795	0.999826	6.13041e-06
Adipose_Visceral_Omentum	rs7138803	12	50247468	G	A	0.36901	0.36901	-0.0414056	0.0613349	0.500226	616	0.0729	0.008	37067	5145	1.66511e-17	1.80706e-13	9.21357e-05	0.999904	4.05344e-06
Adipose_Visceral_Omentum	rs7138803	12	50247468	G	A	0.36901	0.36901	-0.0234024	0.0302755	0.440232	616	0.0729	0.008	37067	4042	1.53519e-17	1.81928e-13	8.43771e-05	0.999912	3.88721e-06
Adipose_Visceral_Omentum	rs12313488	12	49705661	A	G	0.305112	0.305112	-0.107682	0.0615905	0.0815773	616	-0.053	0.0086	39617.9	5279	1.3102e-21	0.000583078	2.24572e-18	0.999414	3.20245e-06
Adipose_Visceral_Omentum	rs62500888	8	28061823	A	G	0.399361	0.399361	0.0349921	0.0391566	0.372336	616	0.0472	0.0076	39618	7504	1.05165e-09	0.000173444	6.06227e-06	0.999819	1.87133e-06
Adipose_Visceral_Omentum	rs62500888	8	28061823	A	G	0.399361	0.399361	0.0269057	0.0472	0.569144	616	0.0472	0.0076	39618	5601	2.00317e-11	0.000173589	1.15377e-07	0.999825	1.08727e-06
Adipose_Visceral_Omentum	rs12185581	2	25405507	T	C	0.20607	0.20607	0.0243281	0.0682405	0.72175	616	0.0603	0.0098	38160	4161	3.46374e-10	0.000108139	3.20268e-06	0.999888	9.17066e-07
Adipose_Visceral_Omentum	rs11676272	2	25141538	A	G	0.455272	0.455272	0.110767	0.0782545	0.158121	616	-0.075	0.0079	36714	5917	2.25708e-20	2.29664e-15	9.82765e-06	0.999989	7.18075e-07
Adipose_Visceral_Omentum	rs114285994	16	19935763	G	A	0.121406	0.121406	-0.0409496	0.0718996	0.56948	616	-0.0737	0.0115	38668	4627	1.09954e-11	2.13647e-05	5.14643e-07	0.999978	2.66739e-07
Adipose_Visceral_Omentum	rs939584	2	621558	C	T	0.175719	0.175719	-0.0167277	0.102684	0.87072	616	0.1066	0.0102	38668	6506	1.92487e-25	3.81137e-20	5.0503e-06	0.999995	2.3075e-07
Adipose_Visceral_Omentum	rs543874	1	177889480	A	G	0.203526	0.203526	-0.0613263	0.0432147	0.15706	616	-0.0793	0.0099	36963	4872	2.08854e-15	1.20407e-09	1.73456e-06	0.999998	1.77641e-07
Adipose_Visceral_Omentum	rs7138803	12	50247468	G	A	0.36901	0.36901	-0.13122	0.0842745	0.120669	616	0.0729	0.008	37067	4847	2.78673e-19	1.81245e-13	1.53754e-06	0.999998	1.50117e-07
Adipose_Visceral_Omentum	rs12042908	1	74997762	A	G	0.455128	0.455128	0.0830487	0.046663	0.07628	616	0.0586	0.0077	38693	4782	1.58867e-15	8.25497e-09	1.9245e-07	1	8.38841e-08
Adipose_Visceral_Omentum	rs7138803	12	50247468	G	A	0.36901	0.36901	-0.00826301	0.0615946	0.893386	616	0.0729	0.008	37067	5146	1.68546e-21	1.80726e-13	9.32607e-09	1	3.7763e-10
Adipose_Visceral_Omentum	rs12042908	1	74997762	A	G	0.455128	0.455128	0.0263285	0.0546387	0.630305	616	0.0586	0.0077	38693	4730	1.1348e-32	8.29011e-09	1.36886e-24	1	2.82678e-10
Adipose_Visceral_Omentum	rs12042908	1	74997762	A	G	0.455128	0.455128	-0.00603774	0.0569004	0.915576	616	0.0586	0.0077	38693	4742	2.79254e-57	8.2564e-09	3.38227e-49	1	1.8887e-10
Adipose_Visceral_Omentum	rs12042908	1	74997762	A	G	0.455128	0.455128	-0.195541	0.0701748	0.00571953	616	0.0586	0.0077	38693	4781	2.997e-54	8.25498e-09	3.63054e-46	1	9.84025e-11
Adipose_Visceral_Omentum	rs12042908	1	74997762	A	G	0.455128	0.455128	0.0804005	0.0373468	0.0322503	616	0.0586	0.0077	38693	4674	6.34288e-28	8.29121e-09	7.65012e-20	1	5.77583e-11
Adipose_Visceral_Omentum	rs939584	2	621558	C	T	0.175719	0.175719	-0.0282552	0.0659152	0.668524	616	0.1066	0.0102	38668	6506	9.72311e-32	3.81139e-20	2.55107e-12	1	1.23266e-13
Adipose_Visceral_Omentum	rs17817449	16	53813367	T	G	0.36901	0.36901	-0.0196151	0.0454962	0.666724	616	-0.0683	0.008	36963	5841	2.14903e-48	5.89293e-12	3.64679e-37	1	5.37432e-14
Adipose_Visceral_Omentum	rs11676272	2	25141538	A	G	0.455272	0.455272	0.131059	0.0710659	0.0662888	616	-0.075	0.0079	36714	5860	2.68485e-28	2.29849e-15	1.16809e-13	1	1.80476e-14
Adipose_Visceral_Omentum	rs11676272	2	25141538	A	G	0.455272	0.455272	0.0103475	0.0393384	0.792728	616	-0.075	0.0079	36714	6003	5.96105e-30	2.29591e-15	2.59638e-15	1	7.06533e-16
Adipose_Visceral_Omentum	rs11676272	2	25141538	A	G	0.455272	0.455272	0.12653	0.0656483	0.055017	616	-0.075	0.0079	36714	5917	6.04669e-68	2.29666e-15	2.63282e-53	1	1.28863e-17
Adipose_Visceral_Omentum	rs939584	2	621558	C	T	0.175719	0.175719	-0.0297745	0.0764338	0.69719	616	0.1066	0.0102	38668	7647	2.37443e-36	3.81516e-20	6.22366e-17	1	2.89188e-18
Adipose_Visceral_Omentum	rs939584	2	621558	C	T	0.175719	0.175719	0.021955	0.0738373	0.766441	616	0.1066	0.0102	38668	7647	1.39277e-37	3.81516e-20	3.65062e-18	1	1.64562e-19
Adipose_Visceral_Omentum	rs939584	2	621558	C	T	0.175719	0.175719	-0.00978659	0.0534034	0.854738	616	0.1066	0.0102	38668	4738	1.52166e-38	3.80506e-20	3.99905e-19	1	1.87301e-20
Tissue	SNP	Chr	Pos	Ref	Alt	AF	MAF	beta_eqtl	se_eqtl	pv_eQTL	n_eQTL	beta_GWAS	se_GWAS	N	nsnps	PP.H0.abf	PP.H1.abf	PP.H2.abf	PP.H3.abf	PP.H4.abf
Adrenal_Gland	rs11865086	16	30130493	C	A	0.493464	0.493464	-0.122531	0.0715838	0.0891953	350	-0.0393	0.0076	39722	2576	8.20505e-05	0.012814	0.000845215	0.131144	0.855114
Adrenal_Gland	rs11865086	16	30130493	C	A	0.493464	0.493464	-0.276692	0.100952	0.00693973	350	-0.0393	0.0076	39722	2032	5.77731e-05	0.0344871	0.000601058	0.35819	0.606664
Adrenal_Gland	rs11865086	16	30130493	C	A	0.493464	0.493464	-0.160326	0.0701855	0.0238787	350	-0.0393	0.0076	39722	2099	0.0468895	0.0115112	0.488865	0.119682	0.333053
Adrenal_Gland	rs11865086	16	30130493	C	A	0.493464	0.493464	-0.312002	0.0707908	2.0862e-05	350	-0.0393	0.0076	39722	2712	6.02399e-05	0.054438	0.000687475	0.620939	0.323875
Adrenal_Gland	rs11865086	16	30130493	C	A	0.493464	0.493464	-0.124816	0.0648376	0.0562803	350	-0.0393	0.0076	39722	2535	0.0076739	0.0574165	0.0788503	0.589696	0.266363
Adrenal_Gland	rs7138803	12	50247468	G	A	0.38	0.38	0.18296	0.0718698	0.0120041	350	0.0729	0.008	37067	3856	7.71095e-14	6.03972e-14	0.42369	0.331617	0.244693
Adrenal_Gland	rs11676272	2	25141538	A	G	0.465714	0.465714	0.256378	0.0642991	0.00010789	350	-0.075	0.0079	36714	4829	1.62734e-17	1.83687e-15	0.00707456	0.798348	0.194577
Adrenal_Gland	rs11676272	2	25141538	A	G	0.465714	0.465714	0.14476	0.055092	0.00957165	350	-0.075	0.0079	36714	4891	5.75197e-16	1.30999e-15	0.25026	0.569778	0.179962
Adrenal_Gland	rs11865086	16	30130493	C	A	0.493464	0.493464	-0.14332	0.0704677	0.0438841	350	-0.0393	0.0076	39722	2536	0.0510141	0.0215233	0.527069	0.222196	0.178197
Adrenal_Gland	rs11865086	16	30130493	C	A	0.493464	0.493464	-0.0626143	0.045698	0.172857	350	-0.0393	0.0076	39722	2522	0.00795826	0.071791	0.0817224	0.737112	0.101417
Adrenal_Gland	rs11865086	16	30130493	C	A	0.493464	0.493464	0.134224	0.0580346	0.0222106	350	-0.0393	0.0076	39722	2541	0.030512	0.0499601	0.313231	0.512787	0.0935102
Adrenal_Gland	rs144376234	1	110114504	C	T	0.0228571	0.0228571	0.451206	0.261637	0.0868468	350	0.1195	0.021	39618	5492	0.000864231	0.00055952	0.563322	0.364635	0.0706188
Adrenal_Gland	rs11865086	16	30130493	C	A	0.493464	0.493464	0.0181924	0.0627561	0.772335	350	-0.0393	0.0076	39722	2542	0.0575362	0.0253333	0.593383	0.261205	0.0625428
Adrenal_Gland	rs11865086	16	30130493	C	A	0.493464	0.493464	0.0687618	0.0665992	0.303657	350	-0.0393	0.0076	39722	2533	0.0644183	0.0187191	0.662192	0.192362	0.0623083
Adrenal_Gland	rs11865086	16	30130493	C	A	0.493464	0.493464	0.0491927	0.0587489	0.40385	350	-0.0393	0.0076	39722	2567	0.0638873	0.013491	0.710641	0.150003	0.0619775
Adrenal_Gland	rs114670539	2	207064335	C	T	0.047619	0.047619	-0.219152	0.152732	0.153584	350	0.0991	0.0179	39618	5339	0.00334255	0.00331446	0.469766	0.465761	0.0578157
Adrenal_Gland	rs114670539	2	207064335	C	T	0.047619	0.047619	-0.200759	0.145468	0.169791	350	0.0991	0.0179	39618	5334	0.00214226	0.00452144	0.301405	0.636089	0.0558422
Adrenal_Gland	rs72833479	17	45960449	G	A	0.189655	0.189655	-0.137566	0.135518	0.311828	350	0.044	0.0089	39618	5312	0.0360212	0.0206068	0.565965	0.32372	0.0536873
Adrenal_Gland	rs144376234	1	110114504	C	T	0.0228571	0.0228571	0.206429	0.272298	0.449684	350	0.1195	0.021	39618	5189	0.000907695	0.000546411	0.58988	0.35504	0.0536261
Adrenal_Gland	rs144376234	1	110114504	C	T	0.0228571	0.0228571	-0.186957	0.294291	0.526298	350	0.1195	0.021	39618	5190	0.000890077	0.000565642	0.578437	0.367543	0.0525636
Adrenal_Gland	rs11865086	16	30130493	C	A	0.493464	0.493464	-0.0590304	0.0503209	0.242785	350	-0.0393	0.0076	39722	2582	1.94254e-05	0.0838328	0.00020016	0.863766	0.0521819
Adrenal_Gland	rs144376234	1	110114504	C	T	0.0228571	0.0228571	-0.259792	0.230826	0.262336	350	0.1195	0.021	39618	5195	0.000772771	0.000682154	0.502907	0.443884	0.0517545
Adrenal_Gland	rs144376234	1	110114504	C	T	0.0228571	0.0228571	0.119291	0.139136	0.392728	350	0.1195	0.021	39618	5222	0.000828733	0.000628231	0.539434	0.408874	0.0502348
Adrenal_Gland	rs56133711	11	27723334	G	A	0.208571	0.208571	0.116343	0.114656	0.312018	350	0.0566	0.0089	38160	4148	4.44677e-05	1.57496e-05	0.701703	0.248481	0.0497561
Adrenal_Gland	rs7138803	12	50247468	G	A	0.38	0.38	0.0708861	0.0449728	0.11727	350	0.0729	0.008	37067	4306	7.82475e-14	9.49673e-14	0.429446	0.521159	0.0493951
Adrenal_Gland	rs72833479	17	45960449	G	A	0.189655	0.189655	0.112785	0.0567539	0.0488735	350	0.044	0.0089	39618	5339	0.00812517	0.0489106	0.127611	0.768125	0.0472288
Adrenal_Gland	rs72833479	17	45960449	G	A	0.189655	0.189655	-0.0193677	0.0764434	0.800367	350	0.044	0.0089	39618	4876	0.040221	0.0171804	0.627443	0.267965	0.0471907
Adrenal_Gland	rs56133711	11	27723334	G	A	0.208571	0.208571	0.109414	0.0996983	0.274356	350	0.0566	0.0089	38160	4286	4.09699e-05	1.94577e-05	0.646047	0.306777	0.0471158
Adrenal_Gland	rs11865086	16	30130493	C	A	0.493464	0.493464	-0.0529874	0.0537093	0.325585	350	-0.0393	0.0076	39722	2569	0.0702479	0.0141406	0.723077	0.145505	0.047029
Adrenal_Gland	rs9695734	9	96407983	C	T	0.177143	0.177143	-0.264036	0.137541	0.0569618	350	-0.0517	0.0106	37506	6141	0.0062165	0.0593942	0.0841985	0.804411	0.0457798
Adrenal_Gland	rs9695734	9	96407983	C	T	0.177143	0.177143	-0.0754372	0.120456	0.532175	350	-0.0517	0.0106	37506	5319	0.000512525	0.162006	0.0025007	0.790411	0.0445698
Adrenal_Gland	rs62140836	2	24709032	G	A	0.182857	0.182857	0.0970106	0.0931271	0.299372	350	-0.0489	0.0093	39617.9	6020	0.0106777	0.00672385	0.575802	0.362544	0.0442518
Adrenal_Gland	rs9695734	9	96407983	C	T	0.177143	0.177143	-0.0712565	0.105149	0.499115	350	-0.0517	0.0106	37506	5929	0.0420961	0.0231082	0.575099	0.31565	0.0440467
Adrenal_Gland	rs12641981	4	45179883	C	T	0.413793	0.413793	0.101042	0.100909	0.318425	350	0.044	0.008	34819	6439	0.01249	0.00642898	0.619895	0.319037	0.0421491
Adrenal_Gland	rs1336980	9	129377855	G	C	0.353448	0.353448	0.0482754	0.0815159	0.554672	350	0.0395	0.0079	38668	4778	0.073376	0.0298391	0.608083	0.247241	0.0414611
Adrenal_Gland	rs144376234	1	110114504	C	T	0.0228571	0.0228571	0.580546	0.216331	0.00817483	350	0.1195	0.021	39618	5367	0.000266597	0.00120536	0.173673	0.785188	0.0396664
Adrenal_Gland	rs12185581	2	25405507	T	C	0.228571	0.228571	0.0400546	0.0784962	0.610674	350	0.0603	0.0098	38160	4159	7.03141e-05	3.32323e-05	0.652116	0.308167	0.0396127
Adrenal_Gland	rs543874	1	177889480	A	G	0.183908	0.183908	0.0779165	0.12278	0.52674	350	-0.0793	0.0099	36963	5735	7.02405e-10	4.49097e-10	0.585958	0.374605	0.039437
Adrenal_Gland	rs144376234	1	110114504	C	T	0.0228571	0.0228571	-0.0798353	0.137425	0.56223	350	0.1195	0.021	39618	4987	0.000618793	0.000856351	0.402479	0.556953	0.0390934
Adrenal_Gland	rs62500888	8	28061823	A	G	0.434286	0.434286	0.0620808	0.0703342	0.378958	350	0.0472	0.0076	39618	5455	0.000106781	6.11966e-05	0.610786	0.350004	0.0390419
Adrenal_Gland	rs12313488	12	49705661	A	G	0.317143	0.317143	-0.0476663	0.0717082	0.507335	350	-0.053	0.0086	39617.9	5278	0.000383556	0.000177095	0.657109	0.30336	0.0389708
Adrenal_Gland	rs72833479	17	45960449	G	A	0.189655	0.189655	0.108059	0.120259	0.370457	350	0.044	0.0089	39618	4966	0.0303439	0.0273851	0.475083	0.428719	0.0384683
Adrenal_Gland	rs12313488	12	49705661	A	G	0.317143	0.317143	-0.206238	0.110109	0.0631798	350	-0.053	0.0086	39617.9	5608	0.00014952	0.00041003	0.257026	0.704808	0.0376069
Adrenal_Gland	rs11676272	2	25141538	A	G	0.465714	0.465714	0.236716	0.0573634	6.33488e-05	350	-0.075	0.0079	36714	4635	1.98351e-18	2.21089e-15	0.000863168	0.962081	0.0370561
Adrenal_Gland	rs11865086	16	30130493	C	A	0.493464	0.493464	-0.115511	0.0586411	0.0508646	350	-0.0393	0.0076	39722	2536	0.0109658	0.0740299	0.113297	0.764827	0.0368805
Adrenal_Gland	rs543874	1	177889480	A	G	0.183908	0.183908	0.118715	0.101311	0.243302	350	-0.0793	0.0099	36963	4919	5.58416e-10	6.03942e-10	0.463066	0.500783	0.0361509
Adrenal_Gland	rs11865086	16	30130493	C	A	0.493464	0.493464	2.10682e-05	0.0532571	0.999685	350	-0.0393	0.0076	39722	2531	0.0621096	0.0213053	0.6569	0.225301	0.0343842
Adrenal_Gland	rs13107325	4	103188709	C	A	0.06	0.06	0.178411	0.117061	0.129776	350	0.0953	0.0173	36677	4960	0.00152985	0.0042551	0.254142	0.706834	0.0332394
Adrenal_Gland	rs114285994	16	19935763	G	A	0.12	0.12	0.289014	0.152311	0.0598465	350	-0.0737	0.0115	38668	5194	3.09483e-06	1.7587e-05	0.144685	0.822169	0.0331253
Adrenal_Gland	rs117281273	8	42981400	C	G	0.0228571	0.0228571	-0.13886	0.2064	0.502216	350	0.1284	0.0248	37850.9	4720	0.0192183	0.0304314	0.355586	0.563025	0.0317395
Adrenal_Gland	rs144376234	1	110114504	C	T	0.0228571	0.0228571	0.214182	0.287164	0.457026	350	0.1195	0.021	39618	5251	0.000500406	0.000979909	0.327068	0.640442	0.0310097
Adrenal_Gland	rs7138803	12	50247468	G	A	0.38	0.38	-0.0415249	0.0694177	0.550694	350	0.0729	0.008	37067	4362	1.07202e-13	6.91926e-14	0.58932	0.380342	0.0303382
Adrenal_Gland	rs144376234	1	110114504	C	T	0.0228571	0.0228571	-0.157652	0.28994	0.587499	350	0.1195	0.021	39618	5887	0.000515804	0.00096416	0.337542	0.630915	0.0300638
Adrenal_Gland	rs62500888	8	28061823	A	G	0.434286	0.434286	-0.0575844	0.0647967	0.375714	350	0.0472	0.0076	39618	7726	7.48753e-05	9.3426e-05	0.431798	0.538749	0.0292849
Adrenal_Gland	rs543874	1	177889480	A	G	0.183908	0.183908	0.170084	0.0915819	0.0654167	350	-0.0793	0.0099	36963	4813	2.05853e-10	9.65288e-10	0.170786	0.800824	0.02839
Adrenal_Gland	rs7719067	5	153538241	A	G	0.462857	0.462857	0.00553734	0.0421181	0.895594	350	0.0381	0.0075	39721	6126	0.0272422	0.0168893	0.57359	0.35558	0.0266988
Adrenal_Gland	rs1336980	9	129377855	G	C	0.353448	0.353448	-0.0436716	0.0775816	0.574408	350	0.0395	0.0079	38668	4886	0.043044	0.0618337	0.356641	0.512297	0.0261841
Adrenal_Gland	rs4760600	12	49314994	A	G	0.362857	0.362857	-0.0194493	0.0565521	0.731431	350	0.0383	0.0078	37612	6624	0.0365637	0.0268576	0.525179	0.385741	0.0256583
Adrenal_Gland	rs7138803	12	50247468	G	A	0.38	0.38	-0.0585956	0.0610791	0.339065	350	0.0729	0.008	37067	4204	7.18421e-14	1.06137e-13	0.393319	0.581049	0.0256326
Adrenal_Gland	rs11865086	16	30130493	C	A	0.493464	0.493464	-0.128178	0.0734299	0.0831102	350	-0.0393	0.0076	39722	2566	0.00805715	0.0781195	0.0830811	0.805503	0.0252397
Adrenal_Gland	rs144376234	1	110114504	C	T	0.0228571	0.0228571	-0.203222	0.140546	0.150459	350	0.1195	0.021	39618	4724	0.000358657	0.00114103	0.23278	0.74054	0.0251806
Adrenal_Gland	rs11865086	16	30130493	C	A	0.493464	0.493464	0.0420983	0.0935116	0.653277	350	-0.0393	0.0076	39722	2645	0.0247988	0.0526368	0.287735	0.610709	0.0241201
Adrenal_Gland	rs62500888	8	28061823	A	G	0.434286	0.434286	0.00528605	0.0645309	0.934833	350	0.0472	0.0076	39618	7208	8.23575e-05	8.74326e-05	0.473882	0.503062	0.0228863
Adrenal_Gland	rs939584	2	621558	C	T	0.154286	0.154286	0.09129	0.102922	0.37663	350	0.1066	0.0102	38668	6502	1.34353e-20	2.37699e-20	0.352899	0.624329	0.0227721
Adrenal_Gland	rs144376234	1	110114504	C	T	0.0228571	0.0228571	0.0428828	0.151993	0.778262	350	0.1195	0.021	39618	4802	0.000363804	0.00114103	0.236393	0.741397	0.0207043
Adrenal_Gland	rs11865086	16	30130493	C	A	0.493464	0.493464	0.173774	0.0673979	0.0109756	350	-0.0393	0.0076	39722	2632	0.00146905	0.0864129	0.0149225	0.877756	0.0194396
Adrenal_Gland	rs13107325	4	103188709	C	A	0.06	0.06	0.193814	0.127489	0.130738	350	0.0953	0.0173	36677	4964	0.000896399	0.00494347	0.149774	0.825956	0.0184302
Adrenal_Gland	rs13107325	4	103188709	C	A	0.06	0.06	-0.208295	0.0887594	0.020361	350	0.0953	0.0173	36677	4900	0.000380446	0.00549747	0.0631803	0.91294	0.0180021
Adrenal_Gland	rs13107325	4	103188709	C	A	0.06	0.06	-0.454358	0.248604	0.069764	350	0.0953	0.0173	36677	4964	0.000594138	0.0052926	0.0987019	0.879223	0.016188
Adrenal_Gland	rs543874	1	177889480	A	G	0.183908	0.183908	0.0880462	0.0935784	0.348409	350	-0.0793	0.0099	36963	4870	2.72051e-10	9.15385e-10	0.225565	0.758956	0.0154793
Adrenal_Gland	rs114285994	16	19935763	G	A	0.12	0.12	-0.0496112	0.102649	0.629642	350	-0.0737	0.0115	38668	5475	5.39244e-06	1.57968e-05	0.250677	0.734331	0.0149705
Adrenal_Gland	rs11865086	16	30130493	C	A	0.493464	0.493464	0.110479	0.0694677	0.114042	350	-0.0393	0.0076	39722	2676	9.02762e-09	0.0882179	9.18513e-08	0.897556	0.0142258
Adrenal_Gland	rs11865086	16	30130493	C	A	0.493464	0.493464	-0.0742279	0.0661788	0.263969	350	-0.0393	0.0076	39722	2568	0.0181877	0.0637047	0.200805	0.703331	0.0139711
Adrenal_Gland	rs11676272	2	25141538	A	G	0.465714	0.465714	-0.119264	0.0843265	0.159521	350	-0.075	0.0079	36714	4616	2.81402e-16	1.98229e-15	0.122614	0.863722	0.0136632
Adrenal_Gland	rs72833479	17	45960449	G	A	0.189655	0.189655	0.110293	0.0861256	0.202479	350	0.044	0.0089	39618	5180	0.00251705	0.0565792	0.0395009	0.887903	0.0135001
Adrenal_Gland	rs144376234	1	110114504	C	T	0.0228571	0.0228571	0.928761	0.371185	0.0135117	350	0.1195	0.021	39618	5392	9.79603e-05	0.00141459	0.0638229	0.921618	0.0130462
Adrenal_Gland	rs11865086	16	30130493	C	A	0.493464	0.493464	0.0414764	0.0744893	0.578559	350	-0.0393	0.0076	39722	2586	0.00119432	0.0879392	0.0120577	0.887811	0.0109977
Adrenal_Gland	rs11676272	2	25141538	A	G	0.465714	0.465714	0.0927182	0.0729246	0.205716	350	-0.075	0.0079	36714	6017	2.83536e-16	1.99155e-15	0.123303	0.866064	0.0106326
Adrenal_Gland	rs62500888	8	28061823	A	G	0.434286	0.434286	0.0323634	0.0970193	0.739205	350	0.0472	0.0076	39618	6061	3.75149e-05	0.000134463	0.215793	0.773447	0.0105881
Adrenal_Gland	rs12042908	1	74997762	A	G	0.488506	0.488506	-0.101856	0.0757249	0.180807	350	0.0586	0.0077	38693	4670	9.13578e-10	7.25089e-09	0.110764	0.879099	0.0101376
Adrenal_Gland	rs72833479	17	45960449	G	A	0.189655	0.189655	0.0679418	0.0706432	0.337853	350	0.044	0.0089	39618	3220	0.0401326	0.240375	0.101492	0.60788	0.0101205
Adrenal_Gland	rs62500888	8	28061823	A	G	0.434286	0.434286	-0.0581505	0.0435293	0.183783	350	0.0472	0.0076	39618	6804	1.97019e-05	0.000152278	0.11341	0.876546	0.00987249
Adrenal_Gland	rs56133711	11	27723334	G	A	0.208571	0.208571	-0.0417704	0.074571	0.576291	350	0.0566	0.0089	38160	4283	9.16502e-06	5.35439e-05	0.14481	0.846002	0.00912448
Adrenal_Gland	rs9695734	9	96407983	C	T	0.177143	0.177143	-0.187644	0.139383	0.18043	350	-0.0517	0.0106	37506	5601	7.82054e-18	0.0675787	1.06891e-16	0.923659	0.0087619
Adrenal_Gland	rs11865086	16	30130493	C	A	0.493464	0.493464	-0.0363858	0.0761126	0.633369	350	-0.0393	0.0076	39722	2610	0.00687429	0.0793136	0.0722213	0.83326	0.0083305
Adrenal_Gland	rs11676272	2	25141538	A	G	0.465714	0.465714	0.0208017	0.096984	0.830485	350	-0.075	0.0079	36714	5940	3.99984e-16	1.88179e-15	0.173866	0.817972	0.00816241
Adrenal_Gland	rs11865086	16	30130493	C	A	0.493464	0.493464	0.0569599	0.102256	0.578408	350	-0.0393	0.0076	39722	2606	0.0103428	0.0683979	0.119993	0.793517	0.00774856
Adrenal_Gland	rs4923207	11	24757325	T	G	0.192982	0.192982	-0.160406	0.104462	0.12694	350	0.0485	0.0099	38266	8268	0.0287942	0.43586	0.0327218	0.495304	0.00732053
Adrenal_Gland	rs144376234	1	110114504	C	T	0.0228571	0.0228571	-0.107003	0.327952	0.744709	350	0.1195	0.021	39618	5557	0.000125959	0.00138896	0.0824157	0.908799	0.00726995
Adrenal_Gland	rs12042908	1	74997762	A	G	0.488506	0.488506	0.064907	0.0817259	0.428441	350	0.0586	0.0077	38693	4778	8.06562e-10	7.37628e-09	0.0978716	0.895061	0.00706702
Adrenal_Gland	rs72833479	17	45960449	G	A	0.189655	0.189655	-0.203433	0.0788011	0.010877	350	0.044	0.0089	39618	5311	1.02118e-06	0.0594493	1.60406e-05	0.933816	0.00671807
Adrenal_Gland	rs114285994	16	19935763	G	A	0.12	0.12	0.611894	0.101896	1.60356e-08	350	-0.0737	0.0115	38668	6113	4.44044e-40	2.13862e-05	2.06356e-35	0.993851	0.00612804
Adrenal_Gland	rs72833479	17	45960449	G	A	0.189655	0.189655	0.0193508	0.0596632	0.746176	350	0.044	0.0089	39618	5315	5.19673e-05	0.0594436	0.000816445	0.933898	0.0057899
Adrenal_Gland	rs11676272	2	25141538	A	G	0.465714	0.465714	-0.108247	0.096713	0.264973	350	-0.075	0.0079	36714	4566	1.67247e-16	2.11436e-15	0.0728807	0.921365	0.00575454
Adrenal_Gland	rs12641981	4	45179883	C	T	0.413793	0.413793	0.0419461	0.0946668	0.658393	350	0.044	0.008	34819	6485	0.00228858	0.0172486	0.114198	0.860684	0.00558079
Adrenal_Gland	rs72833479	17	45960449	G	A	0.189655	0.189655	-0.117422	0.0641356	0.0692811	350	0.044	0.0089	39618	5090	1.52019e-08	0.059681	2.38339e-07	0.935687	0.00463194
Adrenal_Gland	rs72833479	17	45960449	G	A	0.189655	0.189655	0.269143	0.116092	0.0218998	350	0.044	0.0089	39618	4110	8.7006e-30	0.0686648	1.17525e-28	0.927496	0.00383944
Adrenal_Gland	rs114285994	16	19935763	G	A	0.12	0.12	-0.1445	0.134415	0.28424	350	-0.0737	0.0115	38668	4237	1.08096e-06	2.02541e-05	0.0504712	0.945684	0.00382309
Adrenal_Gland	rs72833479	17	45960449	G	A	0.189655	0.189655	0.0162206	0.0975322	0.868156	350	0.044	0.0089	39618	3621	1.16651e-55	0.0912726	1.15786e-54	0.905956	0.0027718
Adrenal_Gland	rs939584	2	621558	C	T	0.154286	0.154286	-0.0504488	0.121895	0.679611	350	0.1066	0.0102	38668	7643	1.51816e-21	3.64946e-20	0.0398403	0.957704	0.00245553
Adrenal_Gland	rs144376234	1	110114504	C	T	0.0228571	0.0228571	-0.0395477	0.271569	0.884428	350	0.1195	0.021	39618	4798	4.03765e-05	0.0014926	0.0262369	0.9699	0.0023299
Adrenal_Gland	rs1336980	9	129377855	G	C	0.353448	0.353448	-0.00891189	0.0878745	0.919367	350	0.0395	0.0079	38668	4496	0.000976753	0.108229	0.00794664	0.880523	0.00232527
Adrenal_Gland	rs17817449	16	53813367	T	G	0.365714	0.365714	-0.0434986	0.0691097	0.530119	350	-0.0683	0.008	36963	6017	2.06299e-13	5.6841e-12	0.0349562	0.963139	0.00190466
Adrenal_Gland	rs9695734	9	96407983	C	T	0.177143	0.177143	0.094312	0.0892934	0.292721	350	-0.0517	0.0106	37506	5500	0.00129099	0.0668015	0.0176329	0.912403	0.00187175
Adrenal_Gland	rs144376234	1	110114504	C	T	0.0228571	0.0228571	-0.0116639	0.235735	0.960609	350	0.1195	0.021	39618	5252	2.64699e-05	0.00149881	0.017301	0.979638	0.00153599
Adrenal_Gland	rs72833479	17	45960449	G	A	0.189655	0.189655	0.258151	0.101296	0.0119134	350	0.044	0.0089	39618	4527	4.12949e-17	0.0684682	5.60931e-16	0.930039	0.0014926
Adrenal_Gland	rs11865086	16	30130493	C	A	0.493464	0.493464	0.0135129	0.0558073	0.809036	350	-0.0393	0.0076	39722	2610	0.000162624	0.0866277	0.00170853	0.91011	0.0013912
Adrenal_Gland	rs114285994	16	19935763	G	A	0.12	0.12	7.49078e-05	0.0634618	0.99906	350	-0.0737	0.0115	38668	4606	4.77022e-07	2.10552e-05	0.0221236	0.97651	0.00134498
Adrenal_Gland	rs11168936	12	49645240	T	C	0.445402	0.445402	-0.117991	0.11734	0.316393	350	-0.0415	0.0081	36486	6006	0.000457231	0.0356971	0.012173	0.950372	0.00130105
Adrenal_Gland	rs7488361	12	50182265	T	C	0.482857	0.482857	-0.042361	0.065792	0.520733	350	-0.0555	0.0079	38160	5145	4.13606e-08	2.29258e-06	0.0176985	0.981008	0.00129147
Adrenal_Gland	rs11865086	16	30130493	C	A	0.493464	0.493464	0.0854201	0.110839	0.442222	350	-0.0393	0.0076	39722	2205	0.000181308	0.0870689	0.00189435	0.909713	0.00114267
Adrenal_Gland	rs11865086	16	30130493	C	A	0.493464	0.493464	-0.0700935	0.0589571	0.236525	350	-0.0393	0.0076	39722	2543	0.000482869	0.0899678	0.00484979	0.903608	0.00109125
Adrenal_Gland	rs12313488	12	49705661	A	G	0.317143	0.317143	-0.0642992	0.109424	0.557751	350	-0.053	0.0086	39617.9	6011	1.05383e-05	0.000576626	0.017918	0.980423	0.00107183
Adrenal_Gland	rs61442874	2	207520920	A	T	0.217143	0.217143	-0.0665357	0.0911975	0.466885	350	-0.0439	0.0087	38160	5530	4.71738e-05	0.133258	0.000306338	0.865349	0.00103982
Adrenal_Gland	rs11865086	16	30130493	C	A	0.493464	0.493464	0.163945	0.104291	0.118243	350	-0.0393	0.0076	39722	2208	2.41642e-12	0.0872551	2.52487e-11	0.911711	0.00103389
Adrenal_Gland	rs11865086	16	30130493	C	A	0.493464	0.493464	0.00108002	0.0975397	0.991181	350	-0.0393	0.0076	39722	2199	9.96429e-13	0.0872624	1.04106e-11	0.911713	0.0010246
Adrenal_Gland	rs114670539	2	207064335	C	T	0.047619	0.047619	0.013273	0.162247	0.934918	350	0.0991	0.0179	39618	5237	7.68782e-05	0.00695746	0.0108418	0.981182	0.000942223
Adrenal_Gland	rs7138803	12	50247468	G	A	0.38	0.38	-0.0583557	0.0719848	0.418953	350	0.0729	0.008	37067	3840	2.59163e-15	1.79603e-13	0.0142121	0.984913	0.000874949
Adrenal_Gland	rs11865086	16	30130493	C	A	0.493464	0.493464	0.0867581	0.0624042	0.166688	350	-0.0393	0.0076	39722	2512	3.37138e-18	0.123052	2.40045e-17	0.876145	0.000803044
Adrenal_Gland	rs7719067	5	153538241	A	G	0.462857	0.462857	0.0305283	0.0534305	0.568682	350	0.0381	0.0075	39721	6176	0.000168588	0.0444235	0.00360927	0.951054	0.00074433
Adrenal_Gland	rs11865086	16	30130493	C	A	0.493464	0.493464	-0.0398414	0.0845923	0.638398	350	-0.0393	0.0076	39722	2535	1.26346e-24	0.0933976	1.22546e-23	0.905882	0.000720385
Adrenal_Gland	rs4760600	12	49314994	A	G	0.362857	0.362857	-0.0189592	0.0822141	0.817961	350	0.0383	0.0078	37612	6407	2.17245e-15	0.0487642	4.23469e-14	0.950544	0.00069178
Adrenal_Gland	rs72833479	17	45960449	G	A	0.189655	0.189655	-0.0831686	0.0784146	0.290712	350	0.044	0.0089	39618	5322	2.0183e-06	0.0598047	3.17067e-05	0.939506	0.000655886
Adrenal_Gland	rs1336980	9	129377855	G	C	0.353448	0.353448	-0.0965191	0.0901417	0.286152	350	0.0395	0.0079	38668	4473	2.21092e-10	0.109474	1.79737e-09	0.889965	0.000561457
Adrenal_Gland	rs1336980	9	129377855	G	C	0.353448	0.353448	0.0156859	0.0488525	0.74863	350	0.0395	0.0079	38668	4495	1.4541e-12	0.109606	1.18052e-11	0.889846	0.000547882
Adrenal_Gland	rs72833479	17	45960449	G	A	0.189655	0.189655	-0.192098	0.100601	0.0582721	350	0.044	0.0089	39618	5313	6.84877e-05	0.0597287	0.00107625	0.938603	0.000523145
Adrenal_Gland	rs4477562	13	54104968	C	T	0.0971429	0.0971429	-0.025841	0.124667	0.836097	350	0.0802	0.0112	39618	4812	2.34371e-09	2.87481e-07	0.00808245	0.991395	0.000522375
Adrenal_Gland	rs9695734	9	96407983	C	T	0.177143	0.177143	-0.0773277	0.0866969	0.373982	350	-0.0517	0.0106	37506	6296	5.17449e-19	0.0689126	6.9881e-18	0.930657	0.000430359
Adrenal_Gland	rs7138803	12	50247468	G	A	0.38	0.38	0.00153175	0.045857	0.973402	350	0.0729	0.008	37067	5153	1.60757e-15	1.79277e-13	0.00888367	0.99071	0.000406424
Adrenal_Gland	rs13107325	4	103188709	C	A	0.06	0.06	-0.587341	0.243374	0.01712	350	0.0953	0.0173	36677	4970	1.57603e-07	0.00597988	2.61866e-05	0.993588	0.000405922
Adrenal_Gland	rs7138803	12	50247468	G	A	0.38	0.38	0.00554225	0.0726823	0.939328	350	0.0729	0.008	37067	4326	1.58339e-15	1.80307e-13	0.00870167	0.990896	0.000402563
Adrenal_Gland	rs117281273	8	42981400	C	G	0.0228571	0.0228571	-0.36082	0.176236	0.0425185	350	0.1284	0.0248	37850.9	4720	1.21295e-13	0.0512571	2.24426e-12	0.948383	0.000360272
Adrenal_Gland	rs72833479	17	45960449	G	A	0.189655	0.189655	-0.232784	0.113237	0.041694	350	0.044	0.0089	39618	5303	8.72859e-10	0.0597966	1.37198e-08	0.939896	0.000307199
Adrenal_Gland	rs117281273	8	42981400	C	G	0.0228571	0.0228571	-0.0722682	0.232803	0.756705	350	0.1284	0.0248	37850.9	5161	4.85647e-06	0.0536955	8.55557e-05	0.945946	0.00026804
Adrenal_Gland	rs13107325	4	103188709	C	A	0.06	0.06	-0.0164283	0.244717	0.946574	350	0.0953	0.0173	36677	4970	1.71797e-07	0.00598053	2.85458e-05	0.993723	0.000267699
Adrenal_Gland	rs13107325	4	103188709	C	A	0.06	0.06	0.277236	0.162166	0.0895904	350	0.0953	0.0173	36677	5801	8.02419e-10	0.00661089	1.2055e-07	0.993176	0.000212927
Adrenal_Gland	rs7138803	12	50247468	G	A	0.38	0.38	0.013189	0.109604	0.904395	350	0.0729	0.008	37067	4847	5.60438e-16	1.80681e-13	0.00309178	0.996767	0.000140944
Adrenal_Gland	rs12641981	4	45179883	C	T	0.413793	0.413793	0.0253802	0.0631743	0.68849	350	0.044	0.008	34819	6492	1.0414e-09	0.0196483	5.19533e-08	0.980215	0.000136138
Adrenal_Gland	rs12641981	4	45179883	C	T	0.413793	0.413793	0.0385094	0.0634031	0.544601	350	0.044	0.008	34819	6491	2.58379e-07	0.0196369	1.28975e-05	0.980219	0.000130774
Adrenal_Gland	rs11676272	2	25141538	A	G	0.465714	0.465714	0.0786342	0.0526566	0.137631	350	-0.075	0.0079	36714	5472	2.31856e-18	2.30105e-15	0.00100649	0.998885	0.000108931
Adrenal_Gland	rs7138803	12	50247468	G	A	0.38	0.38	-0.0102701	0.0596933	0.863652	350	0.0729	0.008	37067	4121	3.90488e-16	1.8221e-13	0.00213826	0.997762	9.95811e-05
Adrenal_Gland	rs12313488	12	49705661	A	G	0.317143	0.317143	0.117476	0.0825192	0.156813	350	-0.053	0.0086	39617.9	5871	5.53585e-07	0.000580836	0.000951528	0.998369	9.83231e-05
Adrenal_Gland	rs13107325	4	103188709	C	A	0.06	0.06	-0.0331144	0.134952	0.806528	350	0.0953	0.0173	36677	4949	1.55206e-19	0.00600363	2.5696e-17	0.993964	3.2208e-05
Adrenal_Gland	rs144376234	1	110114504	C	T	0.0228571	0.0228571	0.910392	0.323738	0.00563928	350	0.1195	0.021	39618	5359	2.22316e-09	0.00153282	1.4481e-06	0.998437	2.82379e-05
Adrenal_Gland	rs571312	18	57839769	C	A	0.231429	0.231429	0.0474404	0.079164	0.549977	350	0.059	0.0093	37068	7049	3.61995e-08	8.55483e-05	0.000422921	0.999466	2.53928e-05
Adrenal_Gland	rs7138803	12	50247468	G	A	0.38	0.38	-0.0795482	0.0993162	0.424532	350	0.0729	0.008	37067	5144	7.53742e-17	1.80728e-13	0.000416876	0.999559	2.39323e-05
Adrenal_Gland	rs144376234	1	110114504	C	T	0.0228571	0.0228571	1.28694	0.338838	0.000217771	350	0.1195	0.021	39618	5403	3.59869e-12	0.00153214	2.34515e-09	0.998445	2.31824e-05
Adrenal_Gland	rs939584	2	621558	C	T	0.154286	0.154286	0.0366155	0.100295	0.715612	350	0.1066	0.0102	38668	4422	1.01036e-23	3.79337e-20	0.000266273	0.999718	1.56862e-05
Adrenal_Gland	rs144376234	1	110114504	C	T	0.0228571	0.0228571	0.18094	0.231177	0.435149	350	0.1195	0.021	39618	4864	1.66036e-08	0.00153738	1.07831e-05	0.998439	1.32657e-05
Adrenal_Gland	rs144376234	1	110114504	C	T	0.0228571	0.0228571	0.553986	0.284993	0.0539474	350	0.1195	0.021	39618	5416	2.94262e-11	0.00153243	1.91726e-08	0.998455	1.22909e-05
Adrenal_Gland	rs144376234	1	110114504	C	T	0.0228571	0.0228571	0.743673	0.346492	0.0335988	350	0.1195	0.021	39618	4951	1.47561e-12	0.00153702	9.5856e-10	0.998453	1.04159e-05
Adrenal_Gland	rs12313488	12	49705661	A	G	0.317143	0.317143	-0.0435444	0.10986	0.69245	350	-0.053	0.0086	39617.9	5278	9.71561e-18	0.000582919	1.66574e-14	0.999414	3.30227e-06
Adrenal_Gland	rs114285994	16	19935763	G	A	0.12	0.12	-0.00154376	0.123801	0.990069	350	-0.0737	0.0115	38668	4626	5.57121e-10	2.1565e-05	2.58333e-05	0.999951	1.70848e-06
Adrenal_Gland	rs62500888	8	28061823	A	G	0.434286	0.434286	-0.0288362	0.0820718	0.725859	350	0.0472	0.0076	39618	6801	5.48521e-18	0.000173692	3.15747e-14	0.999825	1.47871e-06
Adrenal_Gland	rs62500888	8	28061823	A	G	0.434286	0.434286	0.00304904	0.0669255	0.963728	350	0.0472	0.0076	39618	7503	1.47965e-10	0.000173535	8.52499e-07	0.999825	1.08759e-06
Adrenal_Gland	rs7138803	12	50247468	G	A	0.38	0.38	-0.00748217	0.0882482	0.932555	350	0.0729	0.008	37067	4136	3.72475e-18	1.82592e-13	2.03988e-05	0.999979	9.47579e-07
Adrenal_Gland	rs62500888	8	28061823	A	G	0.434286	0.434286	-0.0246797	0.0673932	0.714773	350	0.0472	0.0076	39618	5600	1.5369e-15	0.000173954	8.83353e-12	0.999825	8.95597e-07
Adrenal_Gland	rs939584	2	621558	C	T	0.154286	0.154286	-0.0226215	0.0790952	0.775305	350	0.1066	0.0102	38668	4735	3.98346e-26	3.801e-20	1.048e-06	0.999999	6.00292e-08
Adrenal_Gland	rs939584	2	621558	C	T	0.154286	0.154286	-0.158634	0.135555	0.243916	350	0.1066	0.0102	38668	7341	2.0632e-26	3.81051e-20	5.4145e-07	0.999999	4.90548e-08
Adrenal_Gland	rs11676272	2	25141538	A	G	0.465714	0.465714	0.0347265	0.0633227	0.5843	350	-0.075	0.0079	36714	4967	4.40337e-22	2.29961e-15	1.91483e-07	1	1.19829e-08
Adrenal_Gland	rs11676272	2	25141538	A	G	0.465714	0.465714	0.0235637	0.0637723	0.712323	350	-0.075	0.0079	36714	6120	2.03061e-22	3.77364e-15	5.38103e-08	1	2.68032e-09
Adrenal_Gland	rs12042908	1	74997762	A	G	0.488506	0.488506	0.176851	0.1278	0.168651	350	0.0586	0.0077	38693	4726	3.50726e-23	8.24901e-09	4.25174e-15	1	2.7977e-10
Adrenal_Gland	rs12042908	1	74997762	A	G	0.488506	0.488506	-0.00744804	0.115138	0.948516	350	0.0586	0.0077	38693	4738	2.84062e-30	8.24368e-09	3.44582e-22	1	2.01636e-10
Adrenal_Gland	rs12042908	1	74997762	A	G	0.488506	0.488506	-0.0552364	0.117588	0.639278	350	0.0586	0.0077	38693	4777	3.8596e-25	8.24103e-09	4.68339e-17	1	9.90165e-11
Adrenal_Gland	rs12042908	1	74997762	A	G	0.488506	0.488506	0.184169	0.108633	0.0922672	350	0.0586	0.0077	38693	4670	1.61814e-49	8.248e-09	1.96186e-41	1	5.81965e-11
Adrenal_Gland	rs11676272	2	25141538	A	G	0.465714	0.465714	0.047902	0.103772	0.645087	350	-0.075	0.0079	36714	5917	1.07761e-24	2.30157e-15	4.68205e-10	1	2.4493e-11
Adrenal_Gland	rs17817449	16	53813367	T	G	0.365714	0.365714	0.0187106	0.0554593	0.736347	350	-0.0683	0.008	36963	5840	1.37928e-44	5.90077e-12	2.33745e-33	1	5.55537e-14
Adrenal_Gland	rs11676272	2	25141538	A	G	0.465714	0.465714	-0.0746013	0.0771866	0.335481	350	-0.075	0.0079	36714	6003	1.63918e-51	2.30017e-15	7.12633e-37	1	5.89816e-17
Adrenal_Gland	rs939584	2	621558	C	T	0.154286	0.154286	0.0879192	0.119299	0.462396	350	0.1066	0.0102	38668	6714	9.80436e-51	3.80825e-20	2.5745e-31	1	2.74243e-22
Tissue	SNP	Chr	Pos	Ref	Alt	AF	MAF	beta_eqtl	se_eqtl	pv_eQTL	n_eQTL	beta_GWAS	se_GWAS	N	nsnps	PP.H0.abf	PP.H1.abf	PP.H2.abf	PP.H3.abf	PP.H4.abf
Artery_Coronary	rs11865086	16	30130493	C	A	0.474074	0.474074	-0.344852	0.0865539	0.000119143	300	-0.0393	0.0076	39722	2581	3.06688e-07	0.00292491	3.15757e-06	0.0291461	0.967926
Artery_Coronary	rs11676272	2	25141538	A	G	0.463816	0.463816	0.158808	0.0439304	0.000447103	300	-0.075	0.0079	36714	4890	1.04656e-16	1.36062e-15	0.045478	0.590892	0.36363
Artery_Coronary	rs72833479	17	45960449	G	A	0.236842	0.236842	-0.0824724	0.0872294	0.346404	300	0.044	0.0089	39618	5243	0.0224369	0.0300303	0.352202	0.471275	0.124056
Artery_Coronary	rs72833479	17	45960449	G	A	0.236842	0.236842	0.00464664	0.102862	0.964047	300	0.044	0.0089	39618	5313	0.0251031	0.0274711	0.394803	0.431924	0.120698
Artery_Coronary	rs11865086	16	30130493	C	A	0.474074	0.474074	-0.13739	0.0555344	0.0148224	300	-0.0393	0.0076	39722	2587	1.03816e-05	0.0791047	0.000106906	0.81449	0.106288
Artery_Coronary	rs62500888	8	28061823	A	G	0.421053	0.421053	-0.0806132	0.0476517	0.0934082	300	0.0472	0.0076	39618	5484	0.000104871	5.35739e-05	0.602911	0.30791	0.0890203
Artery_Coronary	rs56133711	11	27723334	G	A	0.217105	0.217105	0.126574	0.0866869	0.14698	300	0.0566	0.0089	38160	4856	2.75186e-05	3.18232e-05	0.433862	0.501664	0.0644149
Artery_Coronary	rs11865086	16	30130493	C	A	0.474074	0.474074	0.0268185	0.0492479	0.58711	300	-0.0393	0.0076	39722	2571	0.0659316	0.0176702	0.679349	0.182016	0.0550329
Artery_Coronary	rs117281273	8	42981400	C	G	0.0197368	0.0197368	-0.265718	0.418155	0.526395	300	0.1284	0.0248	37850.9	5077	0.0328227	0.0163463	0.598507	0.298013	0.0543107
Artery_Coronary	rs144376234	1	110114504	C	T	0.0131579	0.0131579	0.0855551	0.201062	0.671256	300	0.1195	0.021	39618	5811	0.000864099	0.000579892	0.565814	0.379661	0.0530805
Artery_Coronary	rs114285994	16	19935763	G	A	0.118421	0.118421	0.096067	0.126259	0.448291	300	-0.0737	0.0115	38668	5477	1.29564e-05	7.34749e-06	0.606036	0.343628	0.0503158
Artery_Coronary	rs11865086	16	30130493	C	A	0.474074	0.474074	0.07886	0.0565762	0.166043	300	-0.0393	0.0076	39722	2456	0.0640199	0.0186549	0.672118	0.195801	0.0494063
Artery_Coronary	rs114285994	16	19935763	G	A	0.118421	0.118421	0.0631075	0.111327	0.571909	300	-0.0737	0.0115	38668	4392	1.29219e-05	7.46986e-06	0.60678	0.350723	0.0424769
Artery_Coronary	rs72833479	17	45960449	G	A	0.236842	0.236842	-0.0962327	0.0757976	0.20679	300	0.044	0.0089	39618	3415	0.164488	0.0669111	0.516835	0.2102	0.0415663
Artery_Coronary	rs11865086	16	30130493	C	A	0.474074	0.474074	0.140184	0.104584	0.182758	300	-0.0393	0.0076	39722	2130	0.0306391	0.0531224	0.32036	0.555404	0.0404752
Artery_Coronary	rs11865086	16	30130493	C	A	0.474074	0.474074	-0.0100403	0.055706	0.857283	300	-0.0393	0.0076	39722	2485	0.0651569	0.0141218	0.723822	0.156838	0.0400613
Artery_Coronary	rs114285994	16	19935763	G	A	0.118421	0.118421	0.151339	0.108913	0.167355	300	-0.0737	0.0115	38668	4304	8.16483e-06	1.22915e-05	0.383241	0.576901	0.0398376
Artery_Coronary	rs12641981	4	45179883	C	T	0.421053	0.421053	-0.162462	0.0989196	0.103246	300	0.044	0.008	34819	6476	0.00623641	0.0127031	0.310055	0.631518	0.0394878
Artery_Coronary	rs1336980	9	129377855	G	C	0.361842	0.361842	-0.00778093	0.0690911	0.910529	300	0.0395	0.0079	38668	4753	0.0706074	0.0333411	0.582631	0.275082	0.0383381
Artery_Coronary	rs939584	2	621558	C	T	0.138158	0.138158	0.121461	0.11538	0.29468	300	0.1066	0.0102	38668	6498	1.85126e-20	1.8105e-20	0.48634	0.475593	0.038067
Artery_Coronary	rs62500888	8	28061823	A	G	0.421053	0.421053	-0.0318072	0.0756359	0.674883	300	0.0472	0.0076	39618	5454	0.000113464	5.43163e-05	0.651638	0.311909	0.0362853
Artery_Coronary	rs7138803	12	50247468	G	A	0.375	0.375	0.0603082	0.0779108	0.44048	300	0.0729	0.008	37067	3993	1.10024e-13	6.54953e-14	0.604436	0.359774	0.0357902
Artery_Coronary	rs11865086	16	30130493	C	A	0.474074	0.474074	0.0287736	0.121355	0.812999	300	-0.0393	0.0076	39722	2583	0.0562559	0.029283	0.579577	0.301655	0.0332294
Artery_Coronary	rs7138803	12	50247468	G	A	0.375	0.375	-0.0251647	0.065004	0.699379	300	0.0729	0.008	37067	4326	1.07178e-13	6.90362e-14	0.589787	0.379867	0.0303462
Artery_Coronary	rs144376234	1	110114504	C	T	0.0131579	0.0131579	0.127529	0.478338	0.790247	300	0.1195	0.021	39618	5436	0.00042518	0.00106152	0.278126	0.694351	0.026036
Artery_Coronary	rs72833479	17	45960449	G	A	0.236842	0.236842	0.0914468	0.0650096	0.162223	300	0.044	0.0089	39618	5315	0.0105829	0.0476578	0.16645	0.749545	0.0257649
Artery_Coronary	rs62500888	8	28061823	A	G	0.421053	0.421053	-0.0118258	0.0735879	0.872609	300	0.0472	0.0076	39618	5118	8.64637e-05	8.39416e-05	0.494316	0.479872	0.0256416
Artery_Coronary	rs543874	1	177889480	A	G	0.200658	0.200658	-0.0637617	0.0736716	0.388575	300	-0.0793	0.0099	36963	4810	4.1395e-10	7.61196e-10	0.343352	0.631351	0.0252975
Artery_Coronary	rs11215427	11	115093438	G	C	0.253289	0.253289	0.0887786	0.0511978	0.0855922	300	-0.0461	0.0087	38160	5423	0.00701835	0.0383189	0.144029	0.78635	0.0242828
Artery_Coronary	rs17817449	16	53813367	T	G	0.375	0.375	0.069922	0.129987	0.591676	300	-0.0683	0.008	36963	5946	2.19106e-12	3.58244e-12	0.371071	0.606688	0.0222408
Artery_Coronary	rs11865086	16	30130493	C	A	0.474074	0.474074	-0.0288245	0.0654422	0.660433	300	-0.0393	0.0076	39722	2516	0.0143688	0.105615	0.102999	0.757061	0.019956
Artery_Coronary	rs72833479	17	45960449	G	A	0.236842	0.236842	0.136708	0.053998	0.0127002	300	0.044	0.0089	39618	5339	0.00102182	0.0576725	0.0160673	0.90683	0.0184085
Artery_Coronary	rs114285994	16	19935763	G	A	0.118421	0.118421	0.114186	0.0982635	0.247627	300	-0.0737	0.0115	38668	4340	3.73764e-06	1.76653e-05	0.171692	0.811456	0.0168306
Artery_Coronary	rs9695734	9	96407983	C	T	0.141447	0.141447	-0.0330515	0.147029	0.822537	300	-0.0517	0.0106	37506	6139	0.0156629	0.0520064	0.211939	0.703697	0.016694
Artery_Coronary	rs62500888	8	28061823	A	G	0.421053	0.421053	-0.0113543	0.0542354	0.834543	300	0.0472	0.0076	39618	7499	5.30407e-05	0.000117086	0.306555	0.676695	0.0165803
Artery_Coronary	rs11676272	2	25141538	A	G	0.463816	0.463816	-0.0927818	0.0700653	0.188056	300	-0.075	0.0079	36714	4634	4.09908e-16	1.86095e-15	0.177581	0.806184	0.0162358
Artery_Coronary	rs72833479	17	45960449	G	A	0.236842	0.236842	-0.0246698	0.0931705	0.791652	300	0.044	0.0089	39618	5217	4.31874e-05	0.0589002	0.000677979	0.924633	0.015746
Artery_Coronary	rs9695734	9	96407983	C	T	0.141447	0.141447	0.13655	0.0764488	0.0767074	300	-0.0517	0.0106	37506	6236	0.00972932	0.0582229	0.13133	0.785897	0.0148213
Artery_Coronary	rs11865086	16	30130493	C	A	0.474074	0.474074	0.189135	0.0738741	0.011756	300	-0.0393	0.0076	39722	2546	6.41314e-06	0.0876666	6.5757e-05	0.898873	0.0133884
Artery_Coronary	rs72833479	17	45960449	G	A	0.236842	0.236842	0.142863	0.0598477	0.0186126	300	0.044	0.0089	39618	5321	3.24274e-06	0.0590337	5.09995e-05	0.928427	0.0124848
Artery_Coronary	rs11865086	16	30130493	C	A	0.474074	0.474074	0.00603971	0.0872587	0.944938	300	-0.0393	0.0076	39722	2590	0.00242745	0.0862097	0.0246637	0.87591	0.0107893
Artery_Coronary	rs571312	18	57839769	C	A	0.220395	0.220395	0.0569382	0.0894196	0.525551	300	0.059	0.0093	37068	6888	1.32149e-05	7.14963e-05	0.154345	0.835044	0.0105263
Artery_Coronary	rs4923207	11	24757325	T	G	0.211409	0.211409	0.0832988	0.125809	0.509227	300	0.0485	0.0099	38266	8248	0.093034	0.36878	0.106455	0.42197	0.00976066
Artery_Coronary	rs9695734	9	96407983	C	T	0.141447	0.141447	-0.0779391	0.13936	0.577069	300	-0.0517	0.0106	37506	5598	1.93142e-11	0.0677407	2.63353e-10	0.923649	0.00861004
Artery_Coronary	rs114285994	16	19935763	G	A	0.118421	0.118421	0.72693	0.0973193	1.69508e-11	300	-0.0737	0.0115	38668	6114	2.35774e-18	2.12322e-05	1.10168e-13	0.992087	0.00789133
Artery_Coronary	rs7138803	12	50247468	G	A	0.375	0.375	-0.0576008	0.068734	0.403755	300	0.0729	0.008	37067	4275	1.96625e-14	1.60351e-13	0.108447	0.884398	0.00715452
Artery_Coronary	rs7138803	12	50247468	G	A	0.375	0.375	-0.0252328	0.0770731	0.74397	300	0.0729	0.008	37067	5145	2.39589e-14	1.55879e-13	0.132324	0.860906	0.00676981
Artery_Coronary	rs114670539	2	207064335	C	T	0.0540541	0.0540541	0.109091	0.153299	0.478139	300	0.0991	0.0179	39618	5230	0.000510829	0.00648019	0.0720944	0.914556	0.00635815
Artery_Coronary	rs1336980	9	129377855	G	C	0.361842	0.361842	-0.00844209	0.065667	0.897931	300	0.0395	0.0079	38668	4888	0.011136	0.0956673	0.0924929	0.794584	0.0061198
Artery_Coronary	rs12042908	1	74997762	A	G	0.463816	0.463816	-0.00282149	0.0648896	0.965393	300	0.0586	0.0077	38693	4674	1.07124e-09	7.16059e-09	0.129341	0.864559	0.00609929
Artery_Coronary	rs12641981	4	45179883	C	T	0.421053	0.421053	0.122554	0.0666387	0.0684833	300	0.044	0.008	34819	6482	0.000677618	0.0189179	0.0336963	0.940737	0.00597083
Artery_Coronary	rs1336980	9	129377855	G	C	0.361842	0.361842	-0.0189937	0.0830458	0.819498	300	0.0395	0.0079	38668	4499	0.00716517	0.101506	0.0584132	0.827507	0.00540897
Artery_Coronary	rs17817449	16	53813367	T	G	0.375	0.375	-0.0138031	0.0453193	0.76124	300	-0.0683	0.008	36963	6127	5.60602e-13	5.29539e-12	0.0952303	0.899531	0.00523859
Artery_Coronary	rs939584	2	621558	C	T	0.138158	0.138158	-0.00659626	0.107197	0.951041	300	0.1066	0.0102	38668	4736	3.05606e-21	3.47302e-20	0.0804729	0.914521	0.00500601
Artery_Coronary	rs7719067	5	153538241	A	G	0.407895	0.407895	-0.00365352	0.0677219	0.95707	300	0.0381	0.0075	39721	6129	0.00385956	0.0412482	0.0813046	0.86892	0.00466753
Artery_Coronary	rs939584	2	621558	C	T	0.138158	0.138158	0.00177429	0.0891551	0.984157	300	0.1066	0.0102	38668	7639	2.46185e-21	3.548e-20	0.0646252	0.931372	0.00400258
Artery_Coronary	rs62500888	8	28061823	A	G	0.421053	0.421053	0.0454541	0.0868896	0.601894	300	0.0472	0.0076	39618	6828	1.23814e-05	0.000160345	0.0713879	0.924502	0.00393713
Artery_Coronary	rs9695734	9	96407983	C	T	0.141447	0.141447	0.0654001	0.147054	0.657348	300	-0.0517	0.0106	37506	6274	0.0020901	0.0661295	0.0284377	0.899746	0.00359699
Artery_Coronary	rs72833479	17	45960449	G	A	0.236842	0.236842	0.0294553	0.0715078	0.681166	300	0.044	0.0089	39618	5089	9.69444e-13	0.0597021	1.52175e-11	0.937151	0.00314643
Artery_Coronary	rs13107325	4	103188709	C	A	0.0921053	0.0921053	0.053138	0.207579	0.798416	300	0.0953	0.0173	36677	4973	0.000224403	0.00573895	0.0372927	0.953733	0.0030109
Artery_Coronary	rs1336980	9	129377855	G	C	0.361842	0.361842	0.00761771	0.0726991	0.91673	300	0.0395	0.0079	38668	4524	0.00446188	0.102941	0.0369648	0.852819	0.00281352
Artery_Coronary	rs72833479	17	45960449	G	A	0.236842	0.236842	-0.203122	0.0984595	0.0413644	300	0.044	0.0089	39618	3620	6.20105e-09	0.0913831	6.14675e-08	0.905826	0.00279083
Artery_Coronary	rs62500888	8	28061823	A	G	0.421053	0.421053	0.1681	0.0788049	0.0350407	300	0.0472	0.0076	39618	7236	1.48626e-06	0.000171502	0.00857383	0.989349	0.00190451
Artery_Coronary	rs72833479	17	45960449	G	A	0.236842	0.236842	-0.00837843	0.0811247	0.917922	300	0.044	0.0089	39618	4526	1.36657e-06	0.0684471	1.85645e-05	0.929829	0.00170385
Artery_Coronary	rs72833479	17	45960449	G	A	0.236842	0.236842	-0.00123593	0.0787548	0.987506	300	0.044	0.0089	39618	4109	9.04015e-06	0.0688454	0.000122033	0.929346	0.00167729
Artery_Coronary	rs12042908	1	74997762	A	G	0.463816	0.463816	0.0659431	0.056237	0.243382	300	0.0586	0.0077	38693	4782	1.06122e-10	8.11243e-09	0.0128978	0.985967	0.00113513
Artery_Coronary	rs11676272	2	25141538	A	G	0.463816	0.463816	0.0518242	0.0570598	0.365649	300	-0.075	0.0079	36714	6117	6.20428e-17	3.70103e-15	0.0164694	0.982447	0.00108343
Artery_Coronary	rs11865086	16	30130493	C	A	0.474074	0.474074	0.170015	0.114625	0.140749	300	-0.0393	0.0076	39722	2204	6.94569e-08	0.086998	7.28089e-07	0.911964	0.00103757
Artery_Coronary	rs11865086	16	30130493	C	A	0.474074	0.474074	0.186517	0.126435	0.14289	300	-0.0393	0.0076	39722	2213	2.72571e-07	0.0869861	2.85767e-06	0.911974	0.00103688
Artery_Coronary	rs13107325	4	103188709	C	A	0.0921053	0.0921053	-0.147145	0.199248	0.461715	300	0.0953	0.0173	36677	4973	5.13896e-05	0.00592367	0.00854043	0.984453	0.0010316
Artery_Coronary	rs114670539	2	207064335	C	T	0.0540541	0.0540541	-0.106964	0.0906135	0.240262	300	0.0991	0.0179	39618	5397	5.74099e-05	0.00698292	0.0080906	0.98408	0.000789327
Artery_Coronary	rs1336980	9	129377855	G	C	0.361842	0.361842	-0.0178897	0.0631049	0.77731	300	0.0395	0.0079	38668	4498	0.000443157	0.108932	0.00360536	0.886233	0.000785702
Artery_Coronary	rs144376234	1	110114504	C	T	0.0131579	0.0131579	0.889086	0.341112	0.01036	300	0.1195	0.021	39618	5355	5.93359e-06	0.00152393	0.00387022	0.993992	0.00060786
Artery_Coronary	rs1336980	9	129377855	G	C	0.361842	0.361842	-0.015586	0.100829	0.877426	300	0.0395	0.0079	38668	4476	7.40077e-05	0.109209	0.000602796	0.889512	0.00060189
Artery_Coronary	rs4760600	12	49314994	A	G	0.384868	0.384868	-0.181728	0.0852382	0.0351346	300	0.0383	0.0078	37612	6378	3.19216e-09	0.0489217	6.20309e-08	0.95066	0.000417827
Artery_Coronary	rs12641981	4	45179883	C	T	0.421053	0.421053	-0.0900495	0.0754739	0.235278	300	0.044	0.008	34819	6483	7.07925e-05	0.0196403	0.00351921	0.976353	0.000416849
Artery_Coronary	rs117281273	8	42981400	C	G	0.0197368	0.0197368	-0.324297	0.260208	0.215187	300	0.1284	0.0248	37850.9	4685	8.82296e-07	0.0514486	1.62599e-05	0.948151	0.000383359
Artery_Coronary	rs114285994	16	19935763	G	A	0.118421	0.118421	-0.040287	0.16189	0.803917	300	-0.0737	0.0115	38668	4626	8.22788e-08	2.13602e-05	0.00383611	0.995883	0.00025979
Artery_Coronary	rs939584	2	621558	C	T	0.138158	0.138158	-0.025661	0.0847532	0.762609	300	0.1066	0.0102	38668	7639	1.48241e-22	3.79366e-20	0.00389144	0.995862	0.000246978
Artery_Coronary	rs13107325	4	103188709	C	A	0.0921053	0.0921053	0.13282	0.119285	0.267828	300	0.0953	0.0173	36677	5805	5.09555e-07	0.00660735	7.65863e-05	0.993087	0.000228436
Artery_Coronary	rs11676272	2	25141538	A	G	0.463816	0.463816	0.172345	0.111642	0.125399	300	-0.075	0.0079	36714	5912	1.71621e-18	2.29422e-15	0.000747438	0.999169	8.31493e-05
Artery_Coronary	rs144376234	1	110114504	C	T	0.0131579	0.0131579	0.361168	0.314372	0.252999	300	0.1195	0.021	39618	5241	3.4482e-13	0.00153145	2.24804e-10	0.998426	4.2302e-05
Artery_Coronary	rs13107325	4	103188709	C	A	0.0921053	0.0921053	-0.0908839	0.123227	0.462301	300	0.0953	0.0173	36677	4949	3.03582e-15	0.00599474	5.03362e-13	0.993973	3.22343e-05
Artery_Coronary	rs144376234	1	110114504	C	T	0.0131579	0.0131579	1.03873	0.450226	0.0228366	300	0.1195	0.021	39618	5399	2.61462e-20	0.00152982	1.70645e-17	0.998446	2.37829e-05
Artery_Coronary	rs144376234	1	110114504	C	T	0.0131579	0.0131579	-0.0785798	0.392008	0.841479	300	0.1195	0.021	39618	5191	2.03148e-15	0.0015323	1.32372e-12	0.998451	1.67033e-05
Artery_Coronary	rs4477562	13	54104968	C	T	0.121711	0.121711	0.184724	0.113734	0.107078	300	0.0802	0.0112	39618	4812	3.39451e-11	2.89558e-07	0.000117215	0.999867	1.5346e-05
Artery_Coronary	rs7138803	12	50247468	G	A	0.375	0.375	-0.0950187	0.122272	0.438691	300	0.0729	0.008	37067	4847	3.18832e-17	1.81388e-13	0.00017574	0.999811	1.33468e-05
Artery_Coronary	rs144376234	1	110114504	C	T	0.0131579	0.0131579	-0.696491	0.40669	0.0894841	300	0.1195	0.021	39618	5886	8.41072e-12	0.00152487	5.50722e-09	0.998463	1.246e-05
Artery_Coronary	rs144376234	1	110114504	C	T	0.0131579	0.0131579	0.650037	0.309195	0.0377045	300	0.1195	0.021	39618	5412	1.28656e-09	0.0015302	8.39487e-07	0.998457	1.2048e-05
Artery_Coronary	rs12313488	12	49705661	A	G	0.3125	0.3125	0.0127722	0.0979469	0.896478	300	-0.053	0.0086	39617.9	5983	6.43945e-08	0.000589038	0.000109244	0.999292	9.15869e-06
Artery_Coronary	rs12313488	12	49705661	A	G	0.3125	0.3125	-0.0756036	0.0940478	0.423122	300	-0.053	0.0086	39617.9	5279	1.32508e-09	0.000583712	2.26876e-06	0.99941	3.67841e-06
Artery_Coronary	rs62500888	8	28061823	A	G	0.421053	0.421053	0.128838	0.0760119	0.0927884	300	0.0472	0.0076	39618	7204	7.51309e-10	0.000173388	4.33232e-06	0.99982	1.84716e-06
Artery_Coronary	rs7138803	12	50247468	G	A	0.375	0.375	0.111043	0.0813015	0.17466	300	0.0729	0.008	37067	5146	9.78662e-20	1.81064e-13	5.40506e-07	0.999999	5.85227e-08
Artery_Coronary	rs12042908	1	74997762	A	G	0.463816	0.463816	-0.0112556	0.0693314	0.871319	300	0.0586	0.0077	38693	4730	6.16277e-15	8.2823e-09	7.44089e-07	0.999999	3.55872e-08
Artery_Coronary	rs11676272	2	25141538	A	G	0.463816	0.463816	0.132598	0.0960731	0.170209	300	-0.075	0.0079	36714	5912	4.57641e-24	2.29612e-15	1.9931e-09	1	1.99423e-10
Artery_Coronary	rs12042908	1	74997762	A	G	0.463816	0.463816	-0.0266787	0.0877539	0.761664	300	0.0586	0.0077	38693	4742	2.26155e-27	8.22876e-09	2.74835e-19	1	1.67717e-10
Artery_Coronary	rs12042908	1	74997762	A	G	0.463816	0.463816	0.0063777	0.0874561	0.941993	300	0.0586	0.0077	38693	4781	7.99348e-21	8.22788e-09	9.71511e-13	1	9.37603e-11
Artery_Coronary	rs12042908	1	74997762	A	G	0.463816	0.463816	0.153507	0.0984443	0.121666	300	0.0586	0.0077	38693	4674	1.39243e-18	8.28229e-09	1.68121e-10	1	7.94896e-11
Artery_Coronary	rs11676272	2	25141538	A	G	0.463816	0.463816	0.03954	0.0644344	0.540661	300	-0.075	0.0079	36714	5998	6.45316e-26	2.29431e-15	2.81269e-11	1	1.60561e-12
Artery_Coronary	rs17817449	16	53813367	T	G	0.375	0.375	-0.0267248	0.0673442	0.692222	300	-0.0683	0.008	36963	5837	8.68654e-43	5.88857e-12	1.47515e-31	1	4.92173e-14
Tissue	SNP	Chr	Pos	Ref	Alt	AF	MAF	beta_eqtl	se_eqtl	pv_eQTL	n_eQTL	beta_GWAS	se_GWAS	N	nsnps	PP.H0.abf	PP.H1.abf	PP.H2.abf	PP.H3.abf	PP.H4.abf
Artery_Tibial	rs1336980	9	129377855	G	C	0.339378	0.339378	-0.211372	0.0500394	3.12862e-05	776	0.0395	0.0079	38668	4712	8.92934e-05	0.0018876	0.000741094	0.0146836	0.982598
Artery_Tibial	rs11865086	16	30130493	C	A	0.487069	0.487069	-0.309869	0.0454258	4.49271e-11	776	-0.0393	0.0076	39722	2581	3.86899e-23	0.00290434	3.9853e-22	0.0289484	0.968147
Artery_Tibial	rs11865086	16	30130493	C	A	0.487069	0.487069	0.0666031	0.0336687	0.0487619	776	-0.0393	0.0076	39722	2547	0.000545	0.00297107	0.00561986	0.0296754	0.961189
Artery_Tibial	rs11676272	2	25141538	A	G	0.463918	0.463918	-0.143814	0.0403469	0.000420012	776	-0.075	0.0079	36714	4852	1.07927e-16	1.33465e-16	0.0469422	0.0571538	0.895904
Artery_Tibial	rs11865086	16	30130493	C	A	0.487069	0.487069	0.236453	0.0688645	0.000673762	776	-0.0393	0.0076	39722	2671	0.000284705	0.0302644	0.00325463	0.345349	0.620847
Artery_Tibial	rs72833479	17	45960449	G	A	0.223514	0.223514	0.064931	0.0426871	0.129221	776	0.044	0.0089	39618	5229	0.0155379	0.0176876	0.243292	0.276506	0.446977
Artery_Tibial	rs11865086	16	30130493	C	A	0.487069	0.487069	0.163123	0.054973	0.00322973	776	-0.0393	0.0076	39722	2037	5.71374e-05	0.0556322	0.000593411	0.577412	0.366305
Artery_Tibial	rs11865086	16	30130493	C	A	0.487069	0.487069	0.0588533	0.0233132	0.0120692	776	-0.0393	0.0076	39722	2546	0.0355242	0.0309367	0.364916	0.317541	0.251082
Artery_Tibial	rs11865086	16	30130493	C	A	0.487069	0.487069	0.211574	0.065126	0.00128213	776	-0.0393	0.0076	39722	2671	0.001455	0.0623194	0.0166329	0.712203	0.20739
Artery_Tibial	rs7138803	12	50247468	G	A	0.354381	0.354381	0.148201	0.0624164	0.0181656	776	0.0729	0.008	37067	4013	8.78912e-14	6.20397e-14	0.481671	0.339818	0.178511
Artery_Tibial	rs117281273	8	42981400	C	G	0.0193299	0.0193299	0.250574	0.103001	0.0155307	776	0.1284	0.0248	37850.9	3897	0.00950859	0.0332134	0.174267	0.608538	0.174473
Artery_Tibial	rs7138803	12	50247468	G	A	0.354381	0.354381	-0.14876	0.0601329	0.0138832	776	0.0729	0.008	37067	4379	5.97127e-14	9.23844e-14	0.327664	0.50678	0.165556
Artery_Tibial	rs72833479	17	45960449	G	A	0.223514	0.223514	-0.0179549	0.0434101	0.679435	776	0.044	0.0089	39618	5315	0.000369167	0.0507014	0.00580899	0.797661	0.14546
Artery_Tibial	rs144376234	1	110114504	C	T	0.0309278	0.0309278	0.220622	0.0752742	0.0036221	776	0.1195	0.021	39618	5368	0.000302833	0.00107173	0.197377	0.698415	0.102833
Artery_Tibial	rs11865086	16	30130493	C	A	0.487069	0.487069	-0.221405	0.0537931	4.90921e-05	776	-0.0393	0.0076	39722	2712	9.91944e-09	0.072455	1.13283e-07	0.827355	0.100189
Artery_Tibial	rs144376234	1	110114504	C	T	0.0309278	0.0309278	-0.185869	0.0961255	0.0540404	776	0.1195	0.021	39618	5287	0.000708374	0.000690209	0.461259	0.449343	0.088
Artery_Tibial	rs72833479	17	45960449	G	A	0.223514	0.223514	0.168316	0.0449175	0.000211966	776	0.044	0.0089	39618	5322	1.82971e-18	0.0545822	2.88132e-17	0.859441	0.0859765
Artery_Tibial	rs11676272	2	25141538	A	G	0.463918	0.463918	-0.111653	0.0403347	0.00596479	776	-0.075	0.0079	36714	5992	2.1535e-16	1.88599e-15	0.093829	0.821651	0.0845197
Artery_Tibial	rs2797084	13	54071824	T	C	0.16366	0.16366	0.14066	0.06612	0.0341532	776	-0.0744	0.0109	39618	4707	3.05286e-06	7.41102e-06	0.270376	0.656281	0.0733328
Artery_Tibial	rs72833479	17	45960449	G	A	0.223514	0.223514	0.087423	0.0798188	0.27422	776	0.044	0.0089	39618	5321	0.0299728	0.0258056	0.471526	0.405902	0.0667935
Artery_Tibial	rs144376234	1	110114504	C	T	0.0309278	0.0309278	0.183353	0.116662	0.117014	776	0.1195	0.021	39618	5426	0.000805316	0.000623981	0.525477	0.407088	0.0660051
Artery_Tibial	rs9695734	9	96407983	C	T	0.166237	0.166237	0.0783369	0.0529843	0.140257	776	-0.0517	0.0106	37506	6481	0.0419481	0.0226756	0.565686	0.305726	0.0639648
Artery_Tibial	rs11676272	2	25141538	A	G	0.463918	0.463918	0.0434451	0.032162	0.177705	776	-0.075	0.0079	36714	4969	1.45203e-15	6.99096e-16	0.632383	0.304403	0.0632139
Artery_Tibial	rs11215427	11	115093438	G	C	0.237726	0.237726	-0.122606	0.0690324	0.0766707	776	-0.0461	0.0087	38160	5382	0.0216556	0.0218017	0.44536	0.448302	0.0628807
Artery_Tibial	rs144376234	1	110114504	C	T	0.0309278	0.0309278	-0.125877	0.106125	0.236452	776	0.1195	0.021	39618	5474	0.000953973	0.000480868	0.622767	0.313855	0.0619432
Artery_Tibial	rs11865086	16	30130493	C	A	0.487069	0.487069	0.00938444	0.025295	0.710882	776	-0.0393	0.0076	39722	2574	0.0669551	0.0162463	0.689066	0.167137	0.060595
Artery_Tibial	rs1336980	9	129377855	G	C	0.339378	0.339378	-0.0565235	0.0334639	0.0921736	776	0.0395	0.0079	38668	4818	0.0699665	0.0312377	0.58066	0.259187	0.0589494
Artery_Tibial	rs144376234	1	110114504	C	T	0.0309278	0.0309278	-0.289779	0.20207	0.152531	776	0.1195	0.021	39618	5320	0.000715813	0.000728686	0.466467	0.474798	0.0572905
Artery_Tibial	rs7719067	5	153538241	A	G	0.44186	0.44186	0.0548542	0.0331231	0.098685	776	0.0381	0.0075	39721	6167	0.0245814	0.0176546	0.524359	0.376543	0.0568626
Artery_Tibial	rs144376234	1	110114504	C	T	0.0309278	0.0309278	0.208022	0.175595	0.237024	776	0.1195	0.021	39618	5192	0.000875845	0.000573753	0.569503	0.373017	0.0560306
Artery_Tibial	rs62500888	8	28061823	A	G	0.418814	0.418814	0.0701857	0.0467075	0.133908	776	0.0472	0.0076	39618	5456	9.62449e-05	6.84442e-05	0.551897	0.392423	0.0555153
Artery_Tibial	rs11865086	16	30130493	C	A	0.487069	0.487069	0.0414995	0.030912	0.180382	776	-0.0393	0.0076	39722	2527	0.0696418	0.0143351	0.714974	0.147116	0.0539325
Artery_Tibial	rs144376234	1	110114504	C	T	0.0309278	0.0309278	0.0949331	0.0862151	0.27167	776	0.1195	0.021	39618	4627	0.000910477	0.000542924	0.592009	0.352966	0.0535715
Artery_Tibial	rs144376234	1	110114504	C	T	0.0309278	0.0309278	-0.108681	0.0650267	0.0956308	776	0.1195	0.021	39618	5814	0.000651997	0.000793519	0.426618	0.519167	0.05277
Artery_Tibial	rs11865086	16	30130493	C	A	0.487069	0.487069	-0.148299	0.0236513	1.16262e-09	776	-0.0393	0.0076	39722	2587	4.7622e-47	0.083819	4.90649e-46	0.863535	0.052646
Artery_Tibial	rs11215427	11	115093438	G	C	0.237726	0.237726	0.0853386	0.0518402	0.100704	776	-0.0461	0.0087	38160	5454	0.019524	0.0246981	0.399198	0.504937	0.0516426
Artery_Tibial	rs144376234	1	110114504	C	T	0.0309278	0.0309278	-0.161432	0.178005	0.365142	776	0.1195	0.021	39618	5772	0.000931693	0.000517971	0.609597	0.338853	0.0501011
Artery_Tibial	rs7138803	12	50247468	G	A	0.354381	0.354381	0.0554166	0.0242424	0.0229094	776	0.0729	0.008	37067	4306	2.79532e-14	1.44812e-13	0.153777	0.796591	0.0496324
Artery_Tibial	rs114285994	16	19935763	G	A	0.117268	0.117268	0.0507701	0.0434567	0.243556	776	-0.0737	0.0115	38668	5594	1.1565e-05	8.84436e-06	0.539461	0.412508	0.0480109
Artery_Tibial	rs7138803	12	50247468	G	A	0.354381	0.354381	-0.0308714	0.0266172	0.24698	776	0.0729	0.008	37067	4761	1.21721e-13	5.14158e-14	0.670156	0.283031	0.0468128
Artery_Tibial	rs117281273	8	42981400	C	G	0.0193299	0.0193299	-0.428389	0.0950323	9.19051e-06	776	0.1284	0.0248	37850.9	4118	0.00010308	0.0490749	0.00189702	0.903102	0.0458226
Artery_Tibial	rs144376234	1	110114504	C	T	0.0309278	0.0309278	-0.124455	0.0953261	0.192632	776	0.1195	0.021	39618	4794	0.000682664	0.000782802	0.444106	0.509205	0.0452227
Artery_Tibial	rs117281273	8	42981400	C	G	0.0193299	0.0193299	0.118914	0.0923398	0.198748	776	0.1284	0.0248	37850.9	5111	0.0207416	0.0288199	0.379295	0.526976	0.0441671
Artery_Tibial	rs56133711	11	27723334	G	A	0.204897	0.204897	0.0530767	0.0496398	0.285767	776	0.0566	0.0089	38160	4149	3.89679e-05	2.17974e-05	0.615021	0.343983	0.0409359
Artery_Tibial	rs11865086	16	30130493	C	A	0.487069	0.487069	-0.0645708	0.0630848	0.306816	776	-0.0393	0.0076	39722	2596	0.0709119	0.0140616	0.73067	0.14485	0.0395066
Artery_Tibial	rs72833479	17	45960449	G	A	0.223514	0.223514	-0.06341	0.0292017	0.0306296	776	0.044	0.0089	39618	3812	0.0358018	0.0427455	0.402234	0.480207	0.0390117
Artery_Tibial	rs9695734	9	96407983	C	T	0.166237	0.166237	-0.05281	0.0416904	0.206174	776	-0.0517	0.0106	37506	5752	0.038511	0.0271568	0.525975	0.370864	0.0374933
Artery_Tibial	rs56133711	11	27723334	G	A	0.204897	0.204897	-0.0761894	0.0535459	0.155742	776	0.0566	0.0089	38160	4859	2.23418e-05	3.88073e-05	0.351683	0.610829	0.0374269
Artery_Tibial	rs72833479	17	45960449	G	A	0.223514	0.223514	-0.0339109	0.0376682	0.36866	776	0.044	0.0089	39618	5235	0.00952866	0.0480718	0.149766	0.755529	0.037105
Artery_Tibial	rs11865086	16	30130493	C	A	0.487069	0.487069	-0.0145616	0.0256349	0.570408	776	-0.0393	0.0076	39722	2536	0.0687789	0.0143907	0.727543	0.152188	0.0370992
Artery_Tibial	rs114670539	2	207064335	C	T	0.0474934	0.0474934	-0.0178301	0.0540593	0.741747	776	0.0991	0.0179	39618	5404	0.00386776	0.00293139	0.543912	0.412196	0.0370931
Artery_Tibial	rs11865086	16	30130493	C	A	0.487069	0.487069	-0.00917392	0.0266808	0.731192	776	-0.0393	0.0076	39722	2574	0.0423216	0.0376484	0.467778	0.416089	0.0361628
Artery_Tibial	rs72833479	17	45960449	G	A	0.223514	0.223514	0.189454	0.038857	1.70853e-06	776	0.044	0.0089	39618	5288	6.8361e-07	0.0575987	1.07641e-05	0.906909	0.0354805
Artery_Tibial	rs11865086	16	30130493	C	A	0.487069	0.487069	0.0129285	0.0276376	0.640254	776	-0.0393	0.0076	39722	2067	0.0673366	0.0174057	0.700717	0.181093	0.0334475
Artery_Tibial	rs11865086	16	30130493	C	A	0.487069	0.487069	-0.0316005	0.051207	0.537598	776	-0.0393	0.0076	39722	2681	0.0686222	0.0158366	0.718548	0.165795	0.031198
Artery_Tibial	rs62500888	8	28061823	A	G	0.418814	0.418814	-0.0640044	0.0699118	0.360616	776	0.0472	0.0076	39618	6802	0.000105192	6.31812e-05	0.605703	0.363773	0.030356
Artery_Tibial	rs117281273	8	42981400	C	G	0.0193299	0.0193299	0.150667	0.16593	0.364553	776	0.1284	0.0248	37850.9	5087	0.01147	0.0388083	0.209881	0.710095	0.0297459
Artery_Tibial	rs144376234	1	110114504	C	T	0.0309278	0.0309278	0.224202	0.117218	0.0566766	776	0.1195	0.021	39618	5191	0.000285686	0.00120569	0.185758	0.783932	0.0288186
Artery_Tibial	rs13107325	4	103188709	C	A	0.0837629	0.0837629	0.0222873	0.0580545	0.701304	776	0.0953	0.0173	36677	4968	0.0029634	0.00280767	0.495884	0.469797	0.0285476
Artery_Tibial	rs11676272	2	25141538	A	G	0.463918	0.463918	0.222815	0.0379161	1.04877e-08	776	-0.075	0.0079	36714	4970	3.7522e-27	2.23075e-15	1.63414e-12	0.971495	0.0285054
Artery_Tibial	rs11865086	16	30130493	C	A	0.487069	0.487069	-0.0119462	0.0289115	0.679736	776	-0.0393	0.0076	39722	2582	0.0669447	0.0131592	0.745044	0.146423	0.028429
Artery_Tibial	rs11865086	16	30130493	C	A	0.487069	0.487069	-0.0118021	0.0268841	0.660957	776	-0.0393	0.0076	39722	2554	0.0727022	0.0134336	0.747574	0.138105	0.0281852
Artery_Tibial	rs144376234	1	110114504	C	T	0.0309278	0.0309278	-0.205409	0.10334	0.0476951	776	0.1195	0.021	39618	5794	0.000225118	0.00125809	0.147298	0.823161	0.0280577
Artery_Tibial	rs11865086	16	30130493	C	A	0.487069	0.487069	0.0967946	0.053843	0.0731613	776	-0.0393	0.0076	39722	2130	0.000399239	0.0848046	0.00415749	0.883088	0.0275502
Artery_Tibial	rs144376234	1	110114504	C	T	0.0309278	0.0309278	0.15752	0.172899	0.362951	776	0.1195	0.021	39618	5889	0.000461113	0.00102306	0.301739	0.669434	0.0273433
Artery_Tibial	rs13107325	4	103188709	C	A	0.0837629	0.0837629	0.0165589	0.0549078	0.76317	776	0.0953	0.0173	36677	5806	0.00335397	0.0030911	0.502964	0.463517	0.0270734
Artery_Tibial	rs12641981	4	45179883	C	T	0.403101	0.403101	0.0668178	0.0641244	0.298195	776	0.044	0.008	34819	6440	0.00998997	0.009184	0.497059	0.45693	0.0268369
Artery_Tibial	rs4760600	12	49314994	A	G	0.369845	0.369845	0.0635048	0.0258797	0.0146648	776	0.0383	0.0078	37612	6635	0.00309737	0.0483941	0.0554849	0.866883	0.0261408
Artery_Tibial	rs62500888	8	28061823	A	G	0.418814	0.418814	0.0221509	0.0277469	0.425276	776	0.0472	0.0076	39618	5486	9.82235e-05	7.13832e-05	0.563907	0.409789	0.0261346
Artery_Tibial	rs72833479	17	45960449	G	A	0.223514	0.223514	0.0103748	0.0217548	0.633759	776	0.044	0.0089	39618	4876	0.0365735	0.0220127	0.571448	0.343914	0.0260519
Artery_Tibial	rs11865086	16	30130493	C	A	0.487069	0.487069	0.0122024	0.0410181	0.766287	776	-0.0393	0.0076	39722	2697	0.0647043	0.0218406	0.663552	0.223953	0.0259498
Artery_Tibial	rs11865086	16	30130493	C	A	0.487069	0.487069	0.0151517	0.027672	0.584385	776	-0.0393	0.0076	39722	2562	0.0631255	0.0251517	0.633659	0.252449	0.0256152
Artery_Tibial	rs9695734	9	96407983	C	T	0.166237	0.166237	0.0370096	0.0451861	0.413367	776	-0.0517	0.0106	37506	6224	0.0306805	0.0359349	0.418158	0.489747	0.0254796
Artery_Tibial	rs4477562	13	54104968	C	T	0.119845	0.119845	-0.0772899	0.103314	0.454945	776	0.0802	0.0112	39618	5026	1.20662e-07	1.61283e-07	0.41713	0.557532	0.0253383
Artery_Tibial	rs13107325	4	103188709	C	A	0.0837629	0.0837629	-0.0698696	0.0292185	0.0173653	776	0.0953	0.0173	36677	4903	0.000384334	0.00544476	0.0638808	0.904959	0.0253306
Artery_Tibial	rs7138803	12	50247468	G	A	0.354381	0.354381	-0.0345035	0.0497265	0.488269	776	0.0729	0.008	37067	5175	1.21023e-13	7.64251e-14	0.597944	0.377572	0.0244845
Artery_Tibial	rs72833479	17	45960449	G	A	0.223514	0.223514	0.00359055	0.0525336	0.945551	776	0.044	0.0089	39618	5160	0.0338986	0.0245645	0.532011	0.385495	0.0240306
Artery_Tibial	rs12313488	12	49705661	A	G	0.322165	0.322165	0.00710893	0.0281155	0.800548	776	-0.053	0.0086	39617.9	5279	0.000361511	0.000210198	0.617014	0.358734	0.0236804
Artery_Tibial	rs62500888	8	28061823	A	G	0.418814	0.418814	-0.00373794	0.0309269	0.903875	776	0.0472	0.0076	39618	5494	0.000116922	5.34897e-05	0.670177	0.30657	0.0230831
Artery_Tibial	rs114285994	16	19935763	G	A	0.117268	0.117268	-0.0890546	0.0761568	0.243127	776	-0.0737	0.0115	38668	4529	5.69769e-06	1.53067e-05	0.2652	0.712433	0.0223458
Artery_Tibial	rs1336980	9	129377855	G	C	0.339378	0.339378	0.0254873	0.0276749	0.357767	776	0.0395	0.0079	38668	4177	0.0577887	0.0496556	0.468077	0.402178	0.0223004
Artery_Tibial	rs7138803	12	50247468	G	A	0.354381	0.354381	0.00953496	0.0224842	0.671795	776	0.0729	0.008	37067	5154	1.14569e-13	6.27926e-14	0.631583	0.346135	0.0222821
Artery_Tibial	rs72833479	17	45960449	G	A	0.223514	0.223514	0.00801936	0.0517732	0.877002	776	0.044	0.0089	39618	3416	0.171882	0.063501	0.542326	0.200337	0.021953
Artery_Tibial	rs72833479	17	45960449	G	A	0.223514	0.223514	-0.00220566	0.0741359	0.976284	776	0.044	0.0089	39618	5251	0.033277	0.0252227	0.523168	0.396521	0.0218112
Artery_Tibial	rs62500888	8	28061823	A	G	0.418814	0.418814	0.0388202	0.0284337	0.173118	776	0.0472	0.0076	39618	6805	4.51923e-05	0.00012491	0.260219	0.719213	0.0203985
Artery_Tibial	rs11676272	2	25141538	A	G	0.463918	0.463918	0.00348656	0.0184048	0.849869	776	-0.075	0.0079	36714	6003	1.37336e-15	8.77313e-16	0.598415	0.382252	0.019333
Artery_Tibial	rs72833479	17	45960449	G	A	0.223514	0.223514	-0.0517595	0.0757449	0.494885	776	0.044	0.0089	39618	5214	0.00928399	0.0496467	0.145392	0.777476	0.0182007
Artery_Tibial	rs117281273	8	42981400	C	G	0.0193299	0.0193299	0.0385164	0.0871656	0.658876	776	0.1284	0.0248	37850.9	4245	0.0117904	0.0385691	0.218082	0.713379	0.0181789
Artery_Tibial	rs11865086	16	30130493	C	A	0.487069	0.487069	0.187874	0.0358547	2.91648e-07	776	-0.0393	0.0076	39722	2546	2.28916e-23	0.0871821	2.34938e-22	0.894738	0.0180802
Artery_Tibial	rs4760600	12	49314994	A	G	0.369845	0.369845	-0.0311217	0.0442317	0.482187	776	0.0383	0.0078	37612	6625	0.0274689	0.0366439	0.393315	0.52467	0.0179014
Artery_Tibial	rs7138803	12	50247468	G	A	0.354381	0.354381	-0.0101292	0.0314877	0.7479	776	0.0729	0.008	37067	4084	9.11895e-14	8.77834e-14	0.500718	0.481998	0.0172836
Artery_Tibial	rs56133711	11	27723334	G	A	0.204897	0.204897	-0.0101807	0.0768686	0.894717	776	0.0566	0.0089	38160	6682	2.47884e-05	3.77901e-05	0.389503	0.593784	0.0166509
Artery_Tibial	rs11865086	16	30130493	C	A	0.487069	0.487069	0.0197498	0.0244611	0.420035	776	-0.0393	0.0076	39722	2545	0.0291047	0.0568072	0.304384	0.594087	0.0156176
Artery_Tibial	rs11865086	16	30130493	C	A	0.487069	0.487069	0.00924506	0.0582879	0.874076	776	-0.0393	0.0076	39722	2591	4.01556e-09	0.0890995	4.03575e-08	0.89546	0.0154407
Artery_Tibial	rs4760600	12	49314994	A	G	0.369845	0.369845	0.01783	0.033039	0.589801	776	0.0383	0.0078	37612	6335	0.0184865	0.0294434	0.361273	0.575383	0.0154141
Artery_Tibial	rs1336980	9	129377855	G	C	0.339378	0.339378	-0.00940871	0.0296107	0.750883	776	0.0395	0.0079	38668	4498	0.0343657	0.0735957	0.279336	0.598198	0.0145044
Artery_Tibial	rs72833479	17	45960449	G	A	0.223514	0.223514	0.10608	0.0369724	0.00438836	776	0.044	0.0089	39618	5180	3.64513e-05	0.0589614	0.000572452	0.925947	0.0144828
Artery_Tibial	rs11865086	16	30130493	C	A	0.487069	0.487069	0.00348677	0.0474602	0.94148	776	-0.0393	0.0076	39722	2716	0.0223046	0.0556886	0.259581	0.648089	0.0143371
Artery_Tibial	rs11865086	16	30130493	C	A	0.487069	0.487069	-0.0144444	0.0330101	0.661988	776	-0.0393	0.0076	39722	2548	0.000542282	0.0890986	0.00542181	0.890806	0.0141317
Artery_Tibial	rs543874	1	177889480	A	G	0.193798	0.193798	-0.00666908	0.0896671	0.940757	776	-0.0793	0.0099	36963	5287	4.08335e-10	7.79003e-10	0.339186	0.647069	0.0137456
Artery_Tibial	rs11676272	2	25141538	A	G	0.463918	0.463918	0.0348845	0.0236222	0.14072	776	-0.075	0.0079	36714	4526	3.40981e-16	1.9334e-15	0.147973	0.839007	0.0130208
Artery_Tibial	rs9695734	9	96407983	C	T	0.166237	0.166237	-0.0980112	0.0830264	0.238683	776	-0.0517	0.0106	37506	5319	0.0300755	0.138109	0.146579	0.67309	0.0121464
Artery_Tibial	rs9695734	9	96407983	C	T	0.166237	0.166237	-0.0114385	0.0806804	0.887346	776	-0.0517	0.0106	37506	5601	1.18797e-11	0.067407	1.62246e-10	0.920594	0.0119986
Artery_Tibial	rs7138803	12	50247468	G	A	0.354381	0.354381	0.0378814	0.0296165	0.201798	776	0.0729	0.008	37067	4204	3.29614e-14	1.4698e-13	0.180985	0.807032	0.0119824
Artery_Tibial	rs11865086	16	30130493	C	A	0.487069	0.487069	0.00509341	0.0224187	0.820417	776	-0.0393	0.0076	39722	2540	7.50117e-10	0.0928358	7.24243e-09	0.896324	0.0108398
Artery_Tibial	rs7719067	5	153538241	A	G	0.44186	0.44186	-0.00822231	0.0290068	0.777006	776	0.0381	0.0075	39721	6229	0.0121671	0.0324633	0.257526	0.6871	0.0107435
Artery_Tibial	rs11676272	2	25141538	A	G	0.463918	0.463918	-0.0245718	0.0417659	0.55673	776	-0.075	0.0079	36714	4618	6.26826e-16	1.64546e-15	0.272898	0.716363	0.0107387
Artery_Tibial	rs939584	2	621558	C	T	0.186856	0.186856	0.0147512	0.0512677	0.77374	776	0.1066	0.0102	38668	3542	9.64057e-21	2.7961e-20	0.253691	0.735783	0.0105258
Artery_Tibial	rs9695734	9	96407983	C	T	0.166237	0.166237	0.0083134	0.0393083	0.832637	776	-0.0517	0.0106	37506	6515	0.0138712	0.054482	0.187147	0.735049	0.00945111
Artery_Tibial	rs114285994	16	19935763	G	A	0.117268	0.117268	0.589798	0.0804914	1.91375e-12	776	-0.0737	0.0115	38668	6117	2.90638e-38	2.12961e-05	1.35238e-33	0.990928	0.00905089
Artery_Tibial	rs72833479	17	45960449	G	A	0.223514	0.223514	-0.0218137	0.0702093	0.756234	776	0.044	0.0089	39618	5218	4.37151e-08	0.0595226	6.84575e-07	0.93211	0.00836701
Artery_Tibial	rs11865086	16	30130493	C	A	0.487069	0.487069	0.00960124	0.0501717	0.848359	776	-0.0393	0.0076	39722	2637	2.4078e-19	0.0892444	2.43474e-18	0.902421	0.00833496
Artery_Tibial	rs17817449	16	53813367	T	G	0.377577	0.377577	0.028873	0.0305804	0.345795	776	-0.0683	0.008	36963	6018	9.07281e-13	4.94207e-12	0.153931	0.838476	0.00759259
Artery_Tibial	rs114285994	16	19935763	G	A	0.117268	0.117268	-0.0667866	0.0780531	0.392826	776	-0.0737	0.0115	38668	4769	2.53515e-06	1.87843e-05	0.118038	0.874601	0.0073403
Artery_Tibial	rs13107325	4	103188709	C	A	0.0837629	0.0837629	0.00785102	0.103125	0.939362	776	0.0953	0.0173	36677	4930	0.000690261	0.00525034	0.114758	0.87288	0.00642071
Artery_Tibial	rs72833479	17	45960449	G	A	0.223514	0.223514	-0.194361	0.0779334	0.0131363	776	0.044	0.0089	39618	5311	0.000528197	0.0588141	0.00831715	0.926099	0.00624134
Artery_Tibial	rs72833479	17	45960449	G	A	0.223514	0.223514	0.186408	0.0658559	0.00493984	776	0.044	0.0089	39618	5253	1.27865e-06	0.0594599	2.00972e-05	0.934556	0.00596236
Artery_Tibial	rs11676272	2	25141538	A	G	0.463918	0.463918	0.285726	0.0356637	2.11227e-14	776	-0.075	0.0079	36714	4893	2.13846e-41	2.28535e-15	9.30816e-27	0.994748	0.00525169
Artery_Tibial	rs11865086	16	30130493	C	A	0.487069	0.487069	0.0687147	0.0324863	0.0351842	776	-0.0393	0.0076	39722	2571	9.72386e-06	0.0879427	0.00010026	0.906747	0.00520012
Artery_Tibial	rs13107325	4	103188709	C	A	0.0837629	0.0837629	0.0199694	0.0676201	0.767943	776	0.0953	0.0173	36677	4946	0.0005664	0.00539411	0.0939792	0.895007	0.00505314
Artery_Tibial	rs11215427	11	115093438	G	C	0.237726	0.237726	0.0467207	0.036187	0.197601	776	-0.0461	0.0087	38160	5498	0.00165924	0.0446837	0.0339763	0.914985	0.00469571
Artery_Tibial	rs72833479	17	45960449	G	A	0.223514	0.223514	0.213059	0.0359533	8.00289e-09	776	0.044	0.0089	39618	5339	2.51697e-23	0.059498	3.95897e-22	0.935845	0.00465659
Artery_Tibial	rs144376234	1	110114504	C	T	0.0309278	0.0309278	0.500383	0.104609	2.6321e-06	776	0.1195	0.021	39618	5360	1.66614e-11	0.00152504	1.08582e-08	0.993861	0.00461423
Artery_Tibial	rs11865086	16	30130493	C	A	0.487069	0.487069	0.0167219	0.0281599	0.55305	776	-0.0393	0.0076	39722	2681	4.10486e-10	0.0894469	4.15756e-09	0.905947	0.00460633
Artery_Tibial	rs9695734	9	96407983	C	T	0.166237	0.166237	-0.0143205	0.091379	0.875568	776	-0.0517	0.0106	37506	6141	5.5524e-19	0.0683668	7.52906e-18	0.92705	0.00458296
Artery_Tibial	rs4923207	11	24757325	T	G	0.221204	0.221204	-0.0983038	0.0635744	0.123022	776	0.0485	0.0099	38266	8268	9.54815e-05	0.465017	0.000108962	0.530665	0.00411353
Artery_Tibial	rs13107325	4	103188709	C	A	0.0837629	0.0837629	0.0231684	0.123412	0.851205	776	0.0953	0.0173	36677	4974	0.000366894	0.00558596	0.0610235	0.92908	0.00394406
Artery_Tibial	rs144376234	1	110114504	C	T	0.0309278	0.0309278	0.982364	0.207764	3.39577e-06	776	0.1195	0.021	39618	5393	1.07287e-08	0.00152571	6.9936e-06	0.994545	0.00392267
Artery_Tibial	rs11865086	16	30130493	C	A	0.487069	0.487069	-0.0620926	0.0430267	0.149963	776	-0.0393	0.0076	39722	2540	3.02159e-06	0.0883609	3.10418e-05	0.90776	0.00384546
Artery_Tibial	rs72833479	17	45960449	G	A	0.223514	0.223514	0.100418	0.0501508	0.0460907	776	0.044	0.0089	39618	4110	4.09423e-26	0.0685675	5.53877e-25	0.927593	0.00383942
Artery_Tibial	rs1336980	9	129377855	G	C	0.339378	0.339378	-0.0203779	0.0252463	0.42017	776	0.0395	0.0079	38668	4386	0.00698892	0.100299	0.057912	0.831096	0.00370431
Artery_Tibial	rs11215427	11	115093438	G	C	0.237726	0.237726	0.0185782	0.0711899	0.794286	776	-0.0461	0.0087	38160	5420	0.00382813	0.04257	0.0784124	0.871966	0.00322374
Artery_Tibial	rs114285994	16	19935763	G	A	0.117268	0.117268	-0.0309526	0.0697313	0.657425	776	-0.0737	0.0115	38668	4394	1.37433e-06	1.99431e-05	0.0642626	0.932521	0.00319467
Artery_Tibial	rs13107325	4	103188709	C	A	0.0837629	0.0837629	-0.145356	0.122204	0.235138	776	0.0953	0.0173	36677	4974	0.000185813	0.00577323	0.0309044	0.960201	0.00293567
Artery_Tibial	rs939584	2	621558	C	T	0.186856	0.186856	-0.0443279	0.0538771	0.411255	776	0.1066	0.0102	38668	7857	2.21199e-21	3.58423e-20	0.0579633	0.939215	0.00282139
Artery_Tibial	rs9695734	9	96407983	C	T	0.166237	0.166237	-0.0464388	0.0416047	0.265175	776	-0.0517	0.0106	37506	6532	0.00273918	0.0662552	0.0368572	0.891497	0.00265187
Artery_Tibial	rs72833479	17	45960449	G	A	0.223514	0.223514	0.0997481	0.0487777	0.0416745	776	0.044	0.0089	39618	4098	0.000283462	0.0683906	0.00383348	0.924897	0.00259579
Artery_Tibial	rs7138803	12	50247468	G	A	0.354381	0.354381	0.0290147	0.0268251	0.28023	776	0.0729	0.008	37067	4012	7.99124e-15	1.74113e-13	0.0437788	0.953849	0.00237237
Artery_Tibial	rs1336980	9	129377855	G	C	0.339378	0.339378	0.0150225	0.0422881	0.722642	776	0.0395	0.0079	38668	4499	8.9722e-18	0.109045	7.31146e-17	0.888604	0.0023518
Artery_Tibial	rs72833479	17	45960449	G	A	0.223514	0.223514	-0.0891943	0.0453099	0.0498664	776	0.044	0.0089	39618	5090	3.30155e-67	0.0596903	5.18816e-66	0.937988	0.00232121
Artery_Tibial	rs11865086	16	30130493	C	A	0.487069	0.487069	0.0525027	0.0609882	0.389954	776	-0.0393	0.0076	39722	2324	0.00346365	0.0837002	0.0361852	0.874426	0.00222492
Artery_Tibial	rs72833479	17	45960449	G	A	0.223514	0.223514	0.00272124	0.02842	0.923778	776	0.044	0.0089	39618	4627	0.000959782	0.0672532	0.0130808	0.916589	0.00211754
Artery_Tibial	rs72833479	17	45960449	G	A	0.223514	0.223514	0.0397756	0.0559277	0.477479	776	0.044	0.0089	39618	4925	0.00241637	0.0575683	0.0377823	0.900133	0.00209958
Artery_Tibial	rs144376234	1	110114504	C	T	0.0309278	0.0309278	-0.0350626	0.0760196	0.644945	776	0.1195	0.021	39618	5254	3.74854e-05	0.00148685	0.0245072	0.972071	0.00189793
Artery_Tibial	rs2720291	12	50197385	G	A	0.403351	0.403351	-0.00192396	0.0267127	0.942628	776	0.058	0.0081	37235	5153	6.52072e-09	1.42891e-07	0.043578	0.954937	0.00148483
Artery_Tibial	rs72833479	17	45960449	G	A	0.223514	0.223514	0.0761553	0.03309	0.0220059	776	0.044	0.0089	39618	5187	7.20501e-07	0.0597725	1.13161e-05	0.938774	0.00144132
Artery_Tibial	rs34046390	8	42712654	C	G	0.0335052	0.0335052	-0.0802667	0.120566	0.50605	776	0.1018	0.0209	39618	5649	9.94649e-05	0.19612	0.00040676	0.802031	0.00134255
Artery_Tibial	rs11865086	16	30130493	C	A	0.487069	0.487069	-0.00918535	0.0364608	0.801261	776	-0.0393	0.0076	39722	2615	3.82092e-06	0.087065	4.00062e-05	0.911597	0.00129439
Artery_Tibial	rs4760600	12	49314994	A	G	0.369845	0.369845	0.0338949	0.0291373	0.24558	776	0.0383	0.0078	37612	6200	0.000402094	0.0436767	0.00870922	0.946022	0.00119031
Artery_Tibial	rs144376234	1	110114504	C	T	0.0309278	0.0309278	-0.0742085	0.111892	0.50767	776	0.1195	0.021	39618	5493	8.50872e-11	0.00152873	5.55097e-08	0.997324	0.00114724
Artery_Tibial	rs72833479	17	45960449	G	A	0.223514	0.223514	-0.0664853	0.0553609	0.230659	776	0.044	0.0089	39618	3621	2.31936e-17	0.091259	2.30674e-16	0.907622	0.00111863
Artery_Tibial	rs12641981	4	45179883	C	T	0.403101	0.403101	-0.0486017	0.0674054	0.471413	776	0.044	0.008	34819	6486	0.000443225	0.0191855	0.0221135	0.957207	0.00105026
Artery_Tibial	rs11865086	16	30130493	C	A	0.487069	0.487069	-0.0167698	0.0430058	0.696838	776	-0.0393	0.0076	39722	2563	0.000291803	0.0902135	0.00292915	0.905573	0.000992827
Artery_Tibial	rs72833479	17	45960449	G	A	0.223514	0.223514	-0.000108972	0.0629724	0.99862	776	0.044	0.0089	39618	4527	2.45331e-19	0.0684109	3.33733e-18	0.930616	0.000973218
Artery_Tibial	rs1336980	9	129377855	G	C	0.339378	0.339378	0.0139707	0.0325766	0.668315	776	0.0395	0.0079	38668	4502	0.000427256	0.108717	0.00348362	0.886417	0.000955685
Artery_Tibial	rs1336980	9	129377855	G	C	0.339378	0.339378	-0.0601437	0.0408134	0.141562	776	0.0395	0.0079	38668	4474	0.000355424	0.106983	0.00295306	0.888871	0.000837235
Artery_Tibial	rs11865086	16	30130493	C	A	0.487069	0.487069	-0.0468081	0.0375025	0.212892	776	-0.0393	0.0076	39722	2517	1.19108e-29	0.123551	8.44159e-29	0.87565	0.000798538
Artery_Tibial	rs1336980	9	129377855	G	C	0.339378	0.339378	-0.0130807	0.0325919	0.68843	776	0.0395	0.0079	38668	4890	0.000350767	0.10715	0.00290968	0.888832	0.000757038
Artery_Tibial	rs1336980	9	129377855	G	C	0.339378	0.339378	-0.0179314	0.0354156	0.612983	776	0.0395	0.0079	38668	4606	1.08434e-08	0.10881	8.87368e-08	0.890443	0.000747197
Artery_Tibial	rs1336980	9	129377855	G	C	0.339378	0.339378	-0.0297992	0.0370492	0.421811	776	0.0395	0.0079	38668	4526	2.69699e-07	0.10765	2.23395e-06	0.891678	0.000669289
Artery_Tibial	rs11865086	16	30130493	C	A	0.487069	0.487069	0.0654223	0.0518932	0.208328	776	-0.0393	0.0076	39722	2588	8.14946e-07	0.0810132	9.23843e-06	0.918385	0.000591239
Artery_Tibial	rs4760600	12	49314994	A	G	0.369845	0.369845	-0.0886074	0.0730818	0.226235	776	0.0383	0.0078	37612	6408	5.04668e-19	0.048913	9.80692e-18	0.950497	0.000589873
Artery_Tibial	rs9695734	9	96407983	C	T	0.166237	0.166237	0.0286911	0.0461121	0.53425	776	-0.0517	0.0106	37506	6238	3.51847e-20	0.0688033	4.75905e-19	0.930625	0.000571234
Artery_Tibial	rs1336980	9	129377855	G	C	0.339378	0.339378	-0.0621413	0.0255057	0.015379	776	0.0395	0.0079	38668	4498	5.61672e-65	0.109487	4.56547e-64	0.889952	0.000560216
Artery_Tibial	rs1336980	9	129377855	G	C	0.339378	0.339378	0.0213252	0.0465219	0.646982	776	0.0395	0.0079	38668	4476	5.7126e-09	0.109324	4.65121e-08	0.890117	0.000558734
Artery_Tibial	rs7719067	5	153538241	A	G	0.44186	0.44186	0.0439516	0.0258688	0.0902841	776	0.0381	0.0075	39721	6177	3.08384e-08	0.044711	6.58514e-07	0.954745	0.000542958
Artery_Tibial	rs13107325	4	103188709	C	A	0.0837629	0.0837629	0.01799	0.0599238	0.764208	776	0.0953	0.0173	36677	4903	2.68706e-15	0.00597725	4.46622e-13	0.99349	0.000533057
Artery_Tibial	rs9695734	9	96407983	C	T	0.166237	0.166237	-0.0559233	0.0443289	0.208026	776	-0.0517	0.0106	37506	5500	0.000109293	0.0681467	0.00149109	0.92973	0.000523067
Artery_Tibial	rs62500888	8	28061823	A	G	0.418814	0.418814	0.0146547	0.0387786	0.70575	776	0.0472	0.0076	39618	7727	2.37487e-06	0.000170794	0.0137048	0.985611	0.000511443
Artery_Tibial	rs117281273	8	42981400	C	G	0.0193299	0.0193299	0.0409787	0.101629	0.687057	776	0.1284	0.0248	37850.9	4721	0.000132825	0.0511368	0.00245672	0.945821	0.000452437
Artery_Tibial	rs9695734	9	96407983	C	T	0.166237	0.166237	-0.0388998	0.0401847	0.333761	776	-0.0517	0.0106	37506	6298	8.26425e-16	0.0688408	1.11733e-14	0.93073	0.00042905
Artery_Tibial	rs7719067	5	153538241	A	G	0.44186	0.44186	0.0446345	0.0357765	0.21309	776	0.0381	0.0075	39721	6127	3.021e-09	0.0454929	6.33571e-08	0.954087	0.000420397
Artery_Tibial	rs7719067	5	153538241	A	G	0.44186	0.44186	0.0166389	0.0362458	0.646504	776	0.0381	0.0075	39721	6168	1.65178e-08	0.0455372	3.46064e-07	0.95405	0.000412302
Artery_Tibial	rs7719067	5	153538241	A	G	0.44186	0.44186	0.0441122	0.032881	0.180683	776	0.0381	0.0075	39721	6129	6.76349e-28	0.0454816	1.41885e-26	0.954117	0.000401803
Artery_Tibial	rs9695734	9	96407983	C	T	0.166237	0.166237	0.0115021	0.070831	0.871103	776	-0.0517	0.0106	37506	6381	8.17032e-06	0.0688622	0.000110416	0.930619	0.00039974
Artery_Tibial	rs72833479	17	45960449	G	A	0.223514	0.223514	0.0255254	0.0281867	0.365834	776	0.044	0.0089	39618	3947	1.08875e-06	0.0689762	1.46892e-05	0.930609	0.00039881
Artery_Tibial	rs117281273	8	42981400	C	G	0.0193299	0.0193299	-0.0634728	0.106908	0.553121	776	0.1284	0.0248	37850.9	4721	7.37034e-48	0.0512746	1.36321e-46	0.94837	0.000355256
Artery_Tibial	rs9695734	9	96407983	C	T	0.166237	0.166237	-0.0845086	0.0738993	0.253657	776	-0.0517	0.0106	37506	6230	1.24494e-07	0.0687918	1.68459e-06	0.930853	0.000353772
Artery_Tibial	rs72833479	17	45960449	G	A	0.223514	0.223514	-0.147427	0.0508536	0.00400087	776	0.044	0.0089	39618	5313	2.13469e-17	0.0597083	3.36069e-16	0.939999	0.000292686
Artery_Tibial	rs11676272	2	25141538	A	G	0.463918	0.463918	0.00953787	0.0239158	0.690298	776	-0.075	0.0079	36714	5660	1.72836e-17	2.28007e-15	0.00752122	0.992207	0.000271824
Artery_Tibial	rs114670539	2	207064335	C	T	0.0474934	0.0474934	0.0995885	0.0821343	0.226209	776	0.0991	0.0179	39618	5237	1.92572e-06	0.00704499	0.000271271	0.992411	0.000270965
Artery_Tibial	rs144376234	1	110114504	C	T	0.0309278	0.0309278	-0.0282234	0.0837445	0.736323	776	0.1195	0.021	39618	4803	5.56961e-06	0.00152877	0.00362343	0.994572	0.000270205
Artery_Tibial	rs114670539	2	207064335	C	T	0.0474934	0.0474934	-0.203378	0.119645	0.0901274	776	0.0991	0.0179	39618	5320	2.30429e-11	0.00704896	3.24506e-09	0.992684	0.000266551
Artery_Tibial	rs117281273	8	42981400	C	G	0.0193299	0.0193299	-0.16219	0.148962	0.277059	776	0.1284	0.0248	37850.9	5162	1.85652e-16	0.0535894	3.27779e-15	0.94615	0.000260834
Artery_Tibial	rs13107325	4	103188709	C	A	0.0837629	0.0837629	0.121872	0.0670294	0.0699679	776	0.0953	0.0173	36677	5805	3.54734e-17	0.00662271	5.31959e-15	0.993141	0.000236325
Artery_Tibial	rs13107325	4	103188709	C	A	0.0837629	0.0837629	0.0357778	0.0939434	0.703571	776	0.0953	0.0173	36677	4857	1.24135e-11	0.00599842	2.05661e-09	0.993787	0.000214152
Artery_Tibial	rs72705210	1	110178922	G	A	0.0309278	0.0309278	0.0824599	0.118962	0.488708	776	0.1175	0.0215	39618.1	6058	2.66489e-16	0.00899957	2.93392e-14	0.990813	0.000187338
Artery_Tibial	rs7138803	12	50247468	G	A	0.354381	0.354381	-0.0632327	0.0270532	0.0200358	776	0.0729	0.008	37067	4858	7.34858e-17	1.81581e-13	0.000404479	0.999455	0.000140192
Artery_Tibial	rs12641981	4	45179883	C	T	0.403101	0.403101	0.00284172	0.0417262	0.945745	776	0.044	0.008	34819	6493	1.83574e-24	0.0196478	9.15841e-23	0.980222	0.000130436
Artery_Tibial	rs11676272	2	25141538	A	G	0.463918	0.463918	0.0175045	0.0525053	0.739061	776	-0.075	0.0079	36714	5940	8.11229e-18	2.28665e-15	0.00353469	0.99634	0.000124922
Artery_Tibial	rs114670539	2	207064335	C	T	0.0474934	0.0474934	0.144456	0.0990736	0.1458	776	0.0991	0.0179	39618	5237	2.06892e-07	0.00704775	2.91444e-05	0.992799	0.000123727
Artery_Tibial	rs12641981	4	45179883	C	T	0.403101	0.403101	0.00916023	0.0347452	0.792227	776	0.044	0.008	34819	6492	8.45646e-20	0.0196462	4.21929e-18	0.980232	0.000121709
Artery_Tibial	rs144376234	1	110114504	C	T	0.0309278	0.0309278	-0.0104425	0.124913	0.933428	776	0.1195	0.021	39618	5158	2.29528e-06	0.00153205	0.00149347	0.996858	0.00011383
Artery_Tibial	rs11676272	2	25141538	A	G	0.463918	0.463918	-0.134723	0.0638337	0.0355854	776	-0.075	0.0079	36714	4634	9.70552e-19	2.29977e-15	0.000421799	0.999474	0.00010445
Artery_Tibial	rs114670539	2	207064335	C	T	0.0474934	0.0474934	-0.000279261	0.0650882	0.996579	776	0.0991	0.0179	39618	5361	6.94824e-07	0.00707074	9.75549e-05	0.992748	8.31829e-05
Artery_Tibial	rs144376234	1	110114504	C	T	0.0309278	0.0309278	0.412796	0.132488	0.00200062	776	0.1195	0.021	39618	5223	3.77512e-08	0.0015329	2.4587e-05	0.998361	8.13941e-05
Artery_Tibial	rs144376234	1	110114504	C	T	0.0309278	0.0309278	-0.156348	0.138494	0.259778	776	0.1195	0.021	39618	4799	9.1187e-07	0.00153374	0.000593231	0.997798	7.46044e-05
Artery_Tibial	rs114929124	1	110088657	G	A	0.0309278	0.0309278	0.0607381	0.0817337	0.457951	776	0.12	0.0211	39618	5405	1.29927e-06	0.00430586	0.000300334	0.995326	6.69053e-05
Artery_Tibial	rs13107325	4	103188709	C	A	0.0837629	0.0837629	-0.0824992	0.0709291	0.245644	776	0.0953	0.0173	36677	5011	6.50066e-07	0.00593816	0.000108803	0.993887	6.51974e-05
Artery_Tibial	rs144376234	1	110114504	C	T	0.0309278	0.0309278	0.199083	0.134984	0.141231	776	0.1195	0.021	39618	4865	6.64589e-07	0.00153447	0.000432231	0.997975	5.74578e-05
Artery_Tibial	rs12313488	12	49705661	A	G	0.322165	0.322165	-0.0507481	0.0752383	0.50048	776	-0.053	0.0086	39617.9	5624	4.47719e-07	0.000583038	0.00076683	0.998598	5.12989e-05
Artery_Tibial	rs144376234	1	110114504	C	T	0.0309278	0.0309278	0.0581568	0.0991093	0.557755	776	0.1195	0.021	39618	5246	5.10936e-18	0.00153268	3.32835e-15	0.998424	4.36302e-05
Artery_Tibial	rs12313488	12	49705661	A	G	0.322165	0.322165	-0.0784526	0.0782662	0.316914	776	-0.053	0.0086	39617.9	5739	4.66373e-07	0.000583045	0.000798752	0.998575	4.28692e-05
Artery_Tibial	rs114285994	16	19935763	G	A	0.117268	0.117268	-0.0349906	0.0520973	0.502296	776	-0.0737	0.0115	38668	4306	1.68742e-08	2.13828e-05	0.000788476	0.999148	4.21764e-05
Artery_Tibial	rs114670539	2	207064335	C	T	0.0474934	0.0474934	-0.138372	0.0656286	0.0357706	776	0.0991	0.0179	39618	5404	4.56047e-18	0.00706054	6.41326e-16	0.992904	3.50904e-05
Artery_Tibial	rs13107325	4	103188709	C	A	0.0837629	0.0837629	-0.15121	0.0877081	0.0856691	776	0.0953	0.0173	36677	4950	1.56252e-101	0.00599245	2.59176e-99	0.993975	3.22382e-05
Artery_Tibial	rs114285994	16	19935763	G	A	0.117268	0.117268	0.1546	0.0441429	0.000526706	776	-0.0737	0.0115	38668	5687	5.81815e-11	2.14478e-05	2.71257e-06	0.999952	2.4253e-05
Artery_Tibial	rs144376234	1	110114504	C	T	0.0309278	0.0309278	0.823145	0.16208	6.45818e-07	776	0.1195	0.021	39618	5404	1.01282e-175	0.00153132	6.60378e-173	0.998445	2.34468e-05
Artery_Tibial	rs144376234	1	110114504	C	T	0.0309278	0.0309278	0.0324795	0.0699167	0.642572	776	0.1195	0.021	39618	4725	4.52021e-08	0.00153573	2.93869e-05	0.998417	1.7377e-05
Artery_Tibial	rs144376234	1	110114504	C	T	0.0309278	0.0309278	0.365214	0.152776	0.0174005	776	0.1195	0.021	39618	5196	5.09185e-38	0.00153312	3.31609e-35	0.99845	1.66932e-05
Artery_Tibial	rs114285994	16	19935763	G	A	0.117268	0.117268	-0.0254297	0.0567214	0.65422	776	-0.0737	0.0115	38668	4341	6.35312e-09	2.18132e-05	0.000291155	0.999671	1.64033e-05
Artery_Tibial	rs144376234	1	110114504	C	T	0.0309278	0.0309278	0.290067	0.106001	0.00655634	776	0.1195	0.021	39618	5417	4.01639e-29	0.00153153	2.61842e-26	0.998457	1.1921e-05
Artery_Tibial	rs56133711	11	27723334	G	A	0.204897	0.204897	0.0464836	0.0395836	0.24114	776	0.0566	0.0089	38160	4283	1.90922e-10	6.35818e-05	3.00254e-06	0.999922	1.11814e-05
Artery_Tibial	rs7138803	12	50247468	G	A	0.354381	0.354381	-0.0570337	0.0486621	0.242052	776	0.0729	0.008	37067	5145	2.73757e-17	1.81238e-13	0.000151024	0.999839	1.00251e-05
Artery_Tibial	rs543874	1	177889480	A	G	0.193798	0.193798	-0.0819881	0.0392594	0.0375522	776	-0.0793	0.0099	36963	4872	4.42096e-15	1.20578e-09	3.66642e-06	0.999986	9.86246e-06
Artery_Tibial	rs12313488	12	49705661	A	G	0.322165	0.322165	0.0210543	0.0470338	0.654714	776	-0.053	0.0086	39617.9	5872	4.78453e-21	0.000582827	8.20432e-18	0.999409	8.39097e-06
Artery_Tibial	rs543874	1	177889480	A	G	0.193798	0.193798	-0.0220638	0.075653	0.770746	776	-0.0793	0.0099	36963	4921	1.55312e-13	1.20544e-09	0.000128824	0.999866	5.2109e-06
Artery_Tibial	rs7138803	12	50247468	G	A	0.354381	0.354381	0.0365128	0.0310905	0.241104	776	0.0729	0.008	37067	5152	9.95262e-18	1.81263e-13	5.49037e-05	0.999941	4.27121e-06
Artery_Tibial	rs12313488	12	49705661	A	G	0.322165	0.322165	0.0214846	0.0468267	0.64668	776	-0.053	0.0086	39617.9	5279	5.94183e-17	0.000585139	1.01486e-13	0.999411	3.89753e-06
Artery_Tibial	rs12313488	12	49705661	A	G	0.322165	0.322165	-0.0206695	0.0626134	0.741529	776	-0.053	0.0086	39617.9	6012	1.87586e-20	0.000589326	3.18117e-17	0.999407	3.22889e-06
Artery_Tibial	rs939584	2	621558	C	T	0.186856	0.186856	-0.0379213	0.0329885	0.251194	776	0.1066	0.0102	38668	4723	1.64424e-24	3.80791e-20	4.31776e-05	0.999954	3.13058e-06
Artery_Tibial	rs12185581	2	25405507	T	C	0.195876	0.195876	0.0147273	0.0561003	0.793092	776	0.0603	0.0098	38160	4161	1.07372e-09	0.000108066	9.93455e-06	0.99988	2.46061e-06
Artery_Tibial	rs8092668	18	57783111	A	G	0.234536	0.234536	-0.0133807	0.0337475	0.692004	776	-0.0533	0.0089	39618	7037	5.03718e-11	0.000300515	1.67568e-07	0.999697	2.23748e-06
Artery_Tibial	rs62500888	8	28061823	A	G	0.418814	0.418814	0.0413737	0.0409058	0.312568	776	0.0472	0.0076	39618	7241	1.8862e-09	0.000173599	1.08632e-05	0.999814	1.91215e-06
Artery_Tibial	rs62500888	8	28061823	A	G	0.418814	0.418814	0.0786021	0.0400888	0.0507782	776	0.0472	0.0076	39618	5601	5.24549e-26	0.000173566	3.02165e-22	0.999825	1.64985e-06
Artery_Tibial	rs62500888	8	28061823	A	G	0.418814	0.418814	0.0223759	0.0337826	0.508222	776	0.0472	0.0076	39618	7504	3.36394e-37	0.000173448	1.93911e-33	0.999825	1.59586e-06
Artery_Tibial	rs939584	2	621558	C	T	0.186856	0.186856	-0.0508066	0.0543388	0.350493	776	0.1066	0.0102	38668	7647	1.07398e-24	3.81594e-20	2.81436e-05	0.99997	1.45909e-06
Artery_Tibial	rs571312	18	57839769	C	A	0.228682	0.228682	0.094451	0.0415739	0.0237549	776	0.059	0.0093	37068	6890	1.16981e-14	8.56048e-05	1.3664e-10	0.999913	1.33676e-06
Artery_Tibial	rs62500888	8	28061823	A	G	0.418814	0.418814	0.00794962	0.0369776	0.829916	776	0.0472	0.0076	39618	7209	6.66e-14	0.000173626	3.83515e-10	0.999825	1.27982e-06
Artery_Tibial	rs56133711	11	27723334	G	A	0.204897	0.204897	0.189287	0.043863	2.12421e-05	776	0.0566	0.0089	38160	4860	8.22014e-29	6.35239e-05	1.29394e-24	0.999935	1.12939e-06
Artery_Tibial	rs543874	1	177889480	A	G	0.193798	0.193798	-0.0121075	0.0327153	0.711562	776	-0.0793	0.0099	36963	4815	2.38089e-14	1.20516e-09	1.97554e-05	0.999979	9.63701e-07
Artery_Tibial	rs114285994	16	19935763	G	A	0.117268	0.117268	-0.019272	0.0533575	0.718198	776	-0.0737	0.0115	38668	4607	2.45566e-16	2.14938e-05	1.14247e-11	0.999978	5.50666e-07
Artery_Tibial	rs7138803	12	50247468	G	A	0.354381	0.354381	-0.0185358	0.0315553	0.557344	776	0.0729	0.008	37067	4362	2.57158e-18	1.82291e-13	1.41068e-05	0.999985	5.40277e-07
Artery_Tibial	rs114285994	16	19935763	G	A	0.117268	0.117268	0.076372	0.0969259	0.431312	776	-0.0737	0.0115	38668	4627	4.11377e-26	2.15009e-05	1.91326e-21	0.999978	2.39236e-07
Artery_Tibial	rs114285994	16	19935763	G	A	0.117268	0.117268	-0.0859228	0.0884681	0.332165	776	-0.0737	0.0115	38668	5478	4.66397e-47	2.14898e-05	2.17027e-42	0.999978	1.55775e-07
Artery_Tibial	rs17817449	16	53813367	T	G	0.377577	0.377577	0.0411603	0.0290399	0.157345	776	-0.0683	0.008	36963	6131	6.5433e-18	5.89243e-12	1.11046e-06	0.999999	1.02082e-07
Artery_Tibial	rs7138803	12	50247468	G	A	0.354381	0.354381	0.0203638	0.0208878	0.330337	776	0.0729	0.008	37067	4121	2.49177e-19	1.82084e-13	1.36847e-06	0.999999	7.00787e-08
Artery_Tibial	rs12042908	1	74997762	A	G	0.483204	0.483204	0.0911676	0.0366503	0.0133716	776	0.0586	0.0077	38693	4782	3.4287e-26	8.24557e-09	4.15823e-18	1	3.89085e-08
Artery_Tibial	rs4477562	13	54104968	C	T	0.119845	0.119845	0.00666162	0.0830523	0.93612	776	0.0802	0.0112	39618	4812	1.19743e-21	2.89985e-07	4.12929e-15	1	2.33399e-09
Artery_Tibial	rs7138803	12	50247468	G	A	0.354381	0.354381	0.0376589	0.0299444	0.209441	776	0.0729	0.008	37067	4321	1.21981e-21	1.82093e-13	6.6988e-09	1	6.78089e-10
Artery_Tibial	rs12042908	1	74997762	A	G	0.483204	0.483204	0.136143	0.0496507	0.0064488	776	0.0586	0.0077	38693	4730	2.47746e-60	8.27367e-09	2.99439e-52	1	2.82757e-10
Artery_Tibial	rs939584	2	621558	C	T	0.186856	0.186856	0.0217323	0.0656752	0.740932	776	0.1066	0.0102	38668	6506	2.33519e-28	3.81312e-20	6.1241e-09	1	2.52918e-10
Artery_Tibial	rs12042908	1	74997762	A	G	0.483204	0.483204	-0.00885896	0.0600617	0.882832	776	0.0586	0.0077	38693	4781	5.52062e-40	8.24557e-09	6.69526e-32	1	1.42351e-10
Artery_Tibial	rs12042908	1	74997762	A	G	0.483204	0.483204	-0.0704538	0.0635833	0.268668	776	0.0586	0.0077	38693	4742	2.81826e-66	8.24702e-09	3.4173e-58	1	7.2105e-11
Artery_Tibial	rs11676272	2	25141538	A	G	0.463918	0.463918	0.00844094	0.027412	0.758337	776	-0.075	0.0079	36714	5474	4.7371e-24	2.29669e-15	2.06258e-09	1	6.90302e-11
Artery_Tibial	rs12042908	1	74997762	A	G	0.483204	0.483204	0.286414	0.0745026	0.000145737	776	0.0586	0.0077	38693	4674	1.38835e-36	8.27333e-09	1.67811e-28	1	5.7538e-11
Artery_Tibial	rs12042908	1	74997762	A	G	0.483204	0.483204	0.0384735	0.0400601	0.33758	776	0.0586	0.0077	38693	4674	1.86224e-33	8.27333e-09	2.2509e-25	1	5.72955e-11
Artery_Tibial	rs939584	2	621558	C	T	0.186856	0.186856	-0.0962184	0.0414828	0.0209963	776	0.1066	0.0102	38668	7647	3.77036e-30	3.81605e-20	9.88025e-11	1	3.28005e-11
Artery_Tibial	rs7138803	12	50247468	G	A	0.354381	0.354381	0.0905002	0.0532748	0.0903363	776	0.0729	0.008	37067	5146	2.00228e-24	1.81269e-13	1.10459e-11	1	1.93496e-11
Artery_Tibial	rs543874	1	177889480	A	G	0.193798	0.193798	-0.0538718	0.0626979	0.390856	776	-0.0793	0.0099	36963	6003	9.17616e-23	1.2005e-09	7.64364e-14	1	5.74706e-12
Artery_Tibial	rs7138803	12	50247468	G	A	0.354381	0.354381	0.0100104	0.0755106	0.894617	776	0.0729	0.008	37067	4847	5.66081e-32	1.81653e-13	3.11627e-19	1	3.47783e-12
Artery_Tibial	rs11676272	2	25141538	A	G	0.463918	0.463918	0.0334378	0.0331563	0.313979	776	-0.075	0.0079	36714	6120	2.17715e-25	3.76514e-15	5.78238e-11	1	2.89771e-12
Artery_Tibial	rs939584	2	621558	C	T	0.186856	0.186856	-0.117065	0.0416527	0.00525026	776	0.1066	0.0102	38668	6565	1.11496e-31	3.81383e-20	2.92346e-12	1	2.57954e-12
Artery_Tibial	rs7138803	12	50247468	G	A	0.354381	0.354381	-0.0794566	0.0585048	0.175379	776	0.0729	0.008	37067	4136	1.91137e-24	1.82053e-13	1.0499e-11	1	7.88056e-13
Artery_Tibial	rs7138803	12	50247468	G	A	0.354381	0.354381	0.0496221	0.0527278	0.347362	776	0.0729	0.008	37067	3865	2.91841e-24	1.8185e-13	1.60484e-11	1	7.66629e-13
Artery_Tibial	rs17817449	16	53813367	T	G	0.377577	0.377577	-0.00399419	0.0257215	0.876693	776	-0.0683	0.008	36963	5841	4.24552e-54	5.89389e-12	7.20325e-43	1	6.48863e-14
Artery_Tibial	rs7138803	12	50247468	G	A	0.354381	0.354381	-0.0537945	0.0345917	0.120901	776	0.0729	0.008	37067	4275	2.03509e-35	1.81262e-13	1.12274e-22	1	9.47868e-16
Artery_Tibial	rs939584	2	621558	C	T	0.186856	0.186856	-0.0318418	0.0407095	0.434691	776	0.1066	0.0102	38668	4738	6.20819e-34	3.80815e-20	1.63024e-14	1	8.11899e-16
Artery_Tibial	rs11676272	2	25141538	A	G	0.463918	0.463918	0.0596489	0.0426053	0.162468	776	-0.075	0.0079	36714	6017	1.13843e-37	2.29446e-15	4.96163e-23	1	3.9668e-16
Artery_Tibial	rs11676272	2	25141538	A	G	0.463918	0.463918	0.0660311	0.0526276	0.210506	776	-0.075	0.0079	36714	5917	1.90099e-30	2.29577e-15	8.28041e-16	1	6.79795e-17
Artery_Tibial	rs11676272	2	25141538	A	G	0.463918	0.463918	-0.0520914	0.0390109	0.182723	776	-0.075	0.0079	36714	6003	3.17464e-60	2.295e-15	1.38329e-45	1	5.83945e-17
Artery_Tibial	rs11676272	2	25141538	A	G	0.463918	0.463918	-0.00105613	0.0706027	0.988074	776	-0.075	0.0079	36714	5917	5.16641e-35	2.29577e-15	2.2504e-20	1	4.91172e-17
Artery_Tibial	rs939584	2	621558	C	T	0.186856	0.186856	0.0942272	0.0449498	0.0368403	776	0.1066	0.0102	38668	6506	1.20076e-36	3.81312e-20	3.14902e-17	1	8.40067e-18
Tissue	SNP	Chr	Pos	Ref	Alt	AF	MAF	beta_eqtl	se_eqtl	pv_eQTL	n_eQTL	beta_GWAS	se_GWAS	N	nsnps	PP.H0.abf	PP.H1.abf	PP.H2.abf	PP.H3.abf	PP.H4.abf
Brain_Amygdala	rs114285994	16	19935763	G	A	0.0965909	0.0965909	-0.444664	0.124142	0.000646556	174	-0.0737	0.0115	38668	6158	9.54741e-07	3.31023e-06	0.0447398	0.154319	0.800937
Brain_Amygdala	rs13107325	4	103188709	C	A	0.0965909	0.0965909	-0.354131	0.200849	0.0825007	174	0.0953	0.0173	36677	4941	0.00373876	0.00166993	0.623314	0.278312	0.0929659
Brain_Amygdala	rs72833479	17	45960449	G	A	0.244318	0.244318	0.118226	0.0844481	0.166202	174	0.044	0.0089	39618	5289	0.0215776	0.0333544	0.339411	0.524575	0.0810829
Brain_Amygdala	rs62500888	8	28061823	A	G	0.4375	0.4375	-0.0982134	0.0747622	0.193503	174	0.0472	0.0076	39618	5450	0.000106817	5.52487e-05	0.61467	0.317858	0.0673096
Brain_Amygdala	rs144376234	1	110114504	C	T	0.0170455	0.0170455	0.0972347	0.234485	0.679725	174	0.1195	0.021	39618	5219	0.000958307	0.000483109	0.624477	0.314757	0.059325
Brain_Amygdala	rs11865086	16	30130493	C	A	0.455696	0.455696	0.169748	0.0942187	0.0761704	174	-0.0393	0.0076	39722	2481	0.0357022	0.0414913	0.399718	0.464473	0.058615
Brain_Amygdala	rs11676272	2	25141538	A	G	0.482955	0.482955	0.0799468	0.0849289	0.349965	174	-0.075	0.0079	36714	4593	1.48991e-15	6.54432e-16	0.660143	0.289913	0.049944
Brain_Amygdala	rs7138803	12	50247468	G	A	0.375	0.375	-0.163727	0.145253	0.263745	174	0.0729	0.008	37067	4006	9.89448e-14	7.41144e-14	0.54514	0.40829	0.0465695
Brain_Amygdala	rs7719067	5	153538241	A	G	0.403409	0.403409	0.0648867	0.068954	0.350129	174	0.0381	0.0075	39721	6142	0.0266329	0.0164679	0.562675	0.347873	0.0463508
Brain_Amygdala	rs12042908	1	74997762	A	G	0.482955	0.482955	-0.178151	0.125666	0.160995	174	0.0586	0.0077	38693	4698	3.26779e-09	4.63936e-09	0.395452	0.561389	0.0431593
Brain_Amygdala	rs7138803	12	50247468	G	A	0.375	0.375	0.00328341	0.0593695	0.956063	174	0.0729	0.008	37067	3892	1.27347e-13	4.66874e-14	0.702763	0.257605	0.039632
Brain_Amygdala	rs72833479	17	45960449	G	A	0.244318	0.244318	0.108726	0.142996	0.44976	174	0.044	0.0089	39618	3595	0.0404074	0.0471331	0.402927	0.469953	0.0395792
Brain_Amygdala	rs11865086	16	30130493	C	A	0.455696	0.455696	0.0214561	0.0538443	0.691559	174	-0.0393	0.0076	39722	2621	0.0593659	0.0275308	0.598092	0.277326	0.0376851
Brain_Amygdala	rs9695734	9	96407983	C	T	0.181818	0.181818	-0.00953239	0.12222	0.938069	174	-0.0517	0.0106	37506	6197	0.0289704	0.0382464	0.388846	0.513321	0.0306165
Brain_Amygdala	rs144376234	1	110114504	C	T	0.0170455	0.0170455	0.210942	0.224411	0.350656	174	0.1195	0.021	39618	5218	0.000412551	0.00107952	0.268762	0.703238	0.0265078
Brain_Amygdala	rs7138803	12	50247468	G	A	0.375	0.375	-0.00125796	0.121638	0.99178	174	0.0729	0.008	37067	3834	8.1456e-14	9.46958e-14	0.450652	0.523876	0.025472
Brain_Amygdala	rs11865086	16	30130493	C	A	0.455696	0.455696	-0.0933917	0.08796	0.292218	174	-0.0393	0.0076	39722	2601	0.0300399	0.0551468	0.314122	0.576638	0.0240533
Brain_Amygdala	rs114285994	16	19935763	G	A	0.0965909	0.0965909	-0.0160246	0.142382	0.910732	174	-0.0737	0.0115	38668	4296	4.39524e-06	1.66618e-05	0.205459	0.778856	0.0156635
Brain_Amygdala	rs72833479	17	45960449	G	A	0.244318	0.244318	0.0725524	0.0946953	0.446308	174	0.044	0.0089	39618	3388	0.0473333	0.18952	0.149418	0.598246	0.0154831
Brain_Amygdala	rs7138803	12	50247468	G	A	0.375	0.375	-0.183667	0.0965197	0.0614172	174	0.0729	0.008	37067	4645	1.34557e-14	1.64731e-13	0.0744445	0.911371	0.0141849
Brain_Amygdala	rs62500888	8	28061823	A	G	0.4375	0.4375	-0.0127461	0.0691122	0.854245	174	0.0472	0.0076	39618	7445	3.75156e-05	0.00013367	0.21618	0.770249	0.0133997
Brain_Amygdala	rs72833479	17	45960449	G	A	0.244318	0.244318	0.0375437	0.108261	0.729853	174	0.044	0.0089	39618	4086	0.00811642	0.0598358	0.110254	0.812806	0.00898747
Brain_Amygdala	rs72833479	17	45960449	G	A	0.244318	0.244318	-0.0928324	0.0632559	0.146971	174	0.044	0.0089	39618	4602	0.0040651	0.0637718	0.0553868	0.868881	0.00789542
Brain_Amygdala	rs11865086	16	30130493	C	A	0.455696	0.455696	0.288428	0.136375	0.0382128	174	-0.0393	0.0076	39722	2520	0.00229843	0.0831354	0.024409	0.882882	0.00727546
Brain_Amygdala	rs12641981	4	45179883	C	T	0.386364	0.386364	-0.0283741	0.0850007	0.739581	174	0.044	0.008	34819	6466	0.00201857	0.0176056	0.1002	0.873921	0.00625487
Brain_Amygdala	rs114285994	16	19935763	G	A	0.0965909	0.0965909	0.550006	0.175516	0.00257539	174	-0.0737	0.0115	38668	6098	6.36176e-15	2.12706e-05	2.97812e-10	0.995731	0.00424801
Brain_Amygdala	rs7138803	12	50247468	G	A	0.375	0.375	-0.141811	0.098892	0.156293	174	0.0729	0.008	37067	4167	2.95125e-15	1.76892e-13	0.0163798	0.981767	0.0018536
Brain_Amygdala	rs11676272	2	25141538	A	G	0.482955	0.482955	0.0514609	0.115979	0.658706	174	-0.075	0.0079	36714	5970	5.41805e-17	2.20859e-15	0.0239082	0.974582	0.00151024
Brain_Amygdala	rs114670539	2	207064335	C	T	0.045977	0.045977	-0.178285	0.189277	0.349664	174	0.0991	0.0179	39618	5396	7.15779e-05	0.00696179	0.0100947	0.981831	0.00104097
Brain_Amygdala	rs1336980	9	129377855	G	C	0.392045	0.392045	0.00948069	0.0970182	0.92245	174	0.0395	0.0079	38668	4452	0.00015174	0.108577	0.00124295	0.889385	0.000643925
Brain_Amygdala	rs117281273	8	42981400	C	G	0.0284091	0.0284091	0.0552016	0.306615	0.857676	174	0.1284	0.0248	37850.9	4677	0.000163889	0.050781	0.00305116	0.9454	0.000604106
Brain_Amygdala	rs12641981	4	45179883	C	T	0.386364	0.386364	0.00134595	0.114721	0.990675	174	0.044	0.008	34819	6467	0.000117519	0.0196196	0.00583389	0.97396	0.000468702
Brain_Amygdala	rs11865086	16	30130493	C	A	0.455696	0.455696	0.191951	0.112459	0.0925499	174	-0.0393	0.0076	39722	2594	3.62788e-07	0.0788032	4.23885e-06	0.920744	0.000448078
Brain_Amygdala	rs7138803	12	50247468	G	A	0.375	0.375	0.00579262	0.0665516	0.930904	174	0.0729	0.008	37067	5085	6.67543e-16	1.79659e-13	0.00370106	0.996084	0.000215215
Brain_Amygdala	rs13107325	4	103188709	C	A	0.0965909	0.0965909	-0.225976	0.132556	0.0929422	174	0.0953	0.0173	36677	5784	3.44055e-06	0.00661142	0.000516587	0.992682	0.000186697
Brain_Amygdala	rs11676272	2	25141538	A	G	0.482955	0.482955	0.118938	0.153193	0.440293	174	-0.075	0.0079	36714	5884	4.55109e-18	2.26079e-15	0.00200871	0.997844	0.000147224
Brain_Amygdala	rs17817449	16	53813367	T	G	0.392045	0.392045	-0.101771	0.0728738	0.167234	174	-0.0683	0.008	36963	5779	4.25205e-15	5.83987e-12	0.000727517	0.99919	8.23561e-05
Brain_Amygdala	rs144376234	1	110114504	C	T	0.0170455	0.0170455	0.0500592	0.555226	0.928433	174	0.1195	0.021	39618	5390	8.97675e-15	0.00153162	5.8516e-12	0.998405	6.29935e-05
Brain_Amygdala	rs12042908	1	74997762	A	G	0.482955	0.482955	0.0259006	0.138752	0.852493	174	0.0586	0.0077	38693	4642	6.75025e-12	8.25858e-09	0.000816652	0.999132	5.14433e-05
Brain_Amygdala	rs62500888	8	28061823	A	G	0.4375	0.4375	-0.0593745	0.0705322	0.402936	174	0.0472	0.0076	39618	6748	1.03331e-07	0.000173237	0.000595986	0.999184	4.63363e-05
Brain_Amygdala	rs62500888	8	28061823	A	G	0.4375	0.4375	0.0927403	0.092984	0.322223	174	0.0472	0.0076	39618	7641	3.3009e-08	0.000173231	0.000190473	0.999602	3.43445e-05
Brain_Amygdala	rs144376234	1	110114504	C	T	0.0170455	0.0170455	1.06338	0.418393	0.0133923	174	0.1195	0.021	39618	5377	4.90036e-18	0.00153139	3.19501e-15	0.99846	8.49132e-06
Brain_Amygdala	rs62500888	8	28061823	A	G	0.4375	0.4375	0.0341764	0.0960394	0.723082	174	0.0472	0.0076	39618	5560	1.3816e-08	0.00017359	7.95693e-05	0.99974	6.59448e-06
Brain_Amygdala	rs12042908	1	74997762	A	G	0.482955	0.482955	-0.177984	0.127027	0.165853	174	0.0586	0.0077	38693	4707	7.32264e-14	8.19696e-09	8.93327e-06	0.99999	1.0115e-06
Brain_Amygdala	rs939584	2	621558	C	T	0.170455	0.170455	-0.164376	0.203569	0.422297	174	0.1066	0.0102	38668	6478	2.40616e-25	3.79267e-20	6.34418e-06	0.999993	5.10497e-07
Brain_Amygdala	rs7138803	12	50247468	G	A	0.375	0.375	0.084075	0.102713	0.415994	174	0.0729	0.008	37067	5124	8.32445e-19	1.80149e-13	4.62083e-06	0.999995	3.31975e-07
Tissue	SNP	Chr	Pos	Ref	Alt	AF	MAF	beta_eqtl	se_eqtl	pv_eQTL	n_eQTL	beta_GWAS	se_GWAS	N	nsnps	PP.H0.abf	PP.H1.abf	PP.H2.abf	PP.H3.abf	PP.H4.abf
Brain_Anterior_cingulate_cortex_BA24	rs11865086	16	30130493	C	A	0.470588	0.470588	0.211502	0.0821553	0.0117321	216	-0.0393	0.0076	39722	2532	0.013523	0.00778028	0.139788	0.0796658	0.759243
Brain_Anterior_cingulate_cortex_BA24	rs11865086	16	30130493	C	A	0.470588	0.470588	-0.3982	0.130932	0.00311307	216	-0.0393	0.0076	39722	2022	0.00012085	0.067131	0.00126138	0.700452	0.231035
Brain_Anterior_cingulate_cortex_BA24	rs114285994	16	19935763	G	A	0.105505	0.105505	-0.211804	0.122616	0.0876483	216	-0.0737	0.0115	38668	4229	1.28326e-05	6.0127e-06	0.599692	0.280865	0.119424
Brain_Anterior_cingulate_cortex_BA24	rs144376234	1	110114504	C	T	0.0275229	0.0275229	1.19848	0.408764	0.00430336	216	0.1195	0.021	39618	5375	0.000539567	0.000807457	0.352331	0.527141	0.11918
Brain_Anterior_cingulate_cortex_BA24	rs144376234	1	110114504	C	T	0.0275229	0.0275229	-0.866937	0.290327	0.0036697	216	0.1195	0.021	39618	4716	0.000546015	0.000846036	0.355854	0.551294	0.0914604
Brain_Anterior_cingulate_cortex_BA24	rs7138803	12	50247468	G	A	0.408257	0.408257	-0.0926054	0.0624069	0.14145	216	0.0729	0.008	37067	3891	1.16502e-13	5.11585e-14	0.640443	0.281154	0.0784031
Brain_Anterior_cingulate_cortex_BA24	rs9695734	9	96407983	C	T	0.197248	0.197248	0.157117	0.0691089	0.0254605	216	-0.0517	0.0106	37506	5492	0.00841886	0.0548823	0.114857	0.748673	0.0731696
Brain_Anterior_cingulate_cortex_BA24	rs144376234	1	110114504	C	T	0.0275229	0.0275229	-0.672517	0.395791	0.0928602	216	0.1195	0.021	39618	5183	0.00086387	0.000562994	0.562755	0.366685	0.0691337
Brain_Anterior_cingulate_cortex_BA24	rs28599560	5	91791853	G	A	0.384259	0.384259	0.176539	0.105573	0.0980782	216	0.0403	0.008	38562	3888	0.0566691	0.0219125	0.616322	0.238249	0.0668478
Brain_Anterior_cingulate_cortex_BA24	rs144376234	1	110114504	C	T	0.0275229	0.0275229	0.317322	0.2627	0.230349	216	0.1195	0.021	39618	4944	0.000844103	0.000589556	0.550362	0.384331	0.0638731
Brain_Anterior_cingulate_cortex_BA24	rs144376234	1	110114504	C	T	0.0275229	0.0275229	0.0518207	0.117647	0.660684	216	0.1195	0.021	39618	4717	0.000998426	0.0004436	0.650811	0.289096	0.0586507
Brain_Anterior_cingulate_cortex_BA24	rs144376234	1	110114504	C	T	0.0275229	0.0275229	-0.262005	0.228479	0.254636	216	0.1195	0.021	39618	5149	0.000825168	0.000623237	0.537838	0.406167	0.0545468
Brain_Anterior_cingulate_cortex_BA24	rs56133711	11	27723334	G	A	0.233945	0.233945	-0.0920006	0.0691443	0.186811	216	0.0566	0.0089	38160	4144	3.93938e-05	2.03715e-05	0.623771	0.322513	0.0536557
Brain_Anterior_cingulate_cortex_BA24	rs11865086	16	30130493	C	A	0.470588	0.470588	0.0299852	0.0657635	0.649559	216	-0.0393	0.0076	39722	2514	0.0675559	0.0164313	0.694996	0.168988	0.0520286
Brain_Anterior_cingulate_cortex_BA24	rs12641981	4	45179883	C	T	0.408257	0.408257	-0.407709	0.130555	0.00243201	216	0.044	0.008	34819	6484	0.000535337	0.0181144	0.026709	0.903711	0.0509305
Brain_Anterior_cingulate_cortex_BA24	rs9695734	9	96407983	C	T	0.197248	0.197248	0.112927	0.0944789	0.235232	216	-0.0517	0.0106	37506	6257	0.0284922	0.0372511	0.383174	0.500916	0.0501664
Brain_Anterior_cingulate_cortex_BA24	rs11865086	16	30130493	C	A	0.470588	0.470588	0.021266	0.0535974	0.692506	216	-0.0393	0.0076	39722	2571	0.0642164	0.014091	0.717148	0.157316	0.0472283
Brain_Anterior_cingulate_cortex_BA24	rs7138803	12	50247468	G	A	0.408257	0.408257	0.057565	0.0679757	0.399404	216	0.0729	0.008	37067	4099	1.18632e-13	5.42659e-14	0.654546	0.299363	0.046091
Brain_Anterior_cingulate_cortex_BA24	rs11865086	16	30130493	C	A	0.470588	0.470588	-0.0217478	0.0607639	0.721281	216	-0.0393	0.0076	39722	2127	0.0715516	0.0116578	0.749421	0.122056	0.0453135
Brain_Anterior_cingulate_cortex_BA24	rs62500888	8	28061823	A	G	0.408257	0.408257	-0.0789209	0.0914444	0.390484	216	0.0472	0.0076	39618	5419	0.000109532	5.59855e-05	0.63198	0.322982	0.0448727
Brain_Anterior_cingulate_cortex_BA24	rs72833479	17	45960449	G	A	0.211009	0.211009	0.0179655	0.0772364	0.816615	216	0.044	0.0089	39618	5300	0.0297631	0.0274796	0.467238	0.431346	0.0441728
Brain_Anterior_cingulate_cortex_BA24	rs11865086	16	30130493	C	A	0.470588	0.470588	-0.0332113	0.0839972	0.693526	216	-0.0393	0.0076	39722	2475	0.0652801	0.0132788	0.729295	0.148304	0.0438416
Brain_Anterior_cingulate_cortex_BA24	rs11865086	16	30130493	C	A	0.470588	0.470588	-0.0184554	0.0547405	0.736821	216	-0.0393	0.0076	39722	2692	0.0689305	0.0170873	0.698944	0.17322	0.0418175
Brain_Anterior_cingulate_cortex_BA24	rs939584	2	621558	C	T	0.178899	0.178899	0.00668367	0.0987056	0.946169	216	0.1066	0.0102	38668	6484	2.29748e-20	1.34844e-20	0.604884	0.354979	0.0401362
Brain_Anterior_cingulate_cortex_BA24	rs13107325	4	103188709	C	A	0.0917431	0.0917431	-0.0105825	0.0839548	0.899983	216	0.0953	0.0173	36677	5794	0.00344035	0.00293607	0.515536	0.439931	0.0381565
Brain_Anterior_cingulate_cortex_BA24	rs17817449	16	53813367	T	G	0.394495	0.394495	-0.0153532	0.0403165	0.704268	216	-0.0683	0.008	36963	6102	3.48096e-12	2.16353e-12	0.593849	0.36906	0.0370914
Brain_Anterior_cingulate_cortex_BA24	rs62500888	8	28061823	A	G	0.408257	0.408257	-0.0699	0.105222	0.50825	216	0.0472	0.0076	39618	6035	9.79067e-05	6.92417e-05	0.564179	0.398962	0.0366917
Brain_Anterior_cingulate_cortex_BA24	rs11676272	2	25141538	A	G	0.477064	0.477064	-0.00579294	0.0730498	0.936975	216	-0.075	0.0079	36714	4538	1.49028e-15	6.9554e-16	0.656899	0.306549	0.0365513
Brain_Anterior_cingulate_cortex_BA24	rs72833479	17	45960449	G	A	0.211009	0.211009	-0.0731812	0.110168	0.508276	216	0.044	0.0089	39618	3320	0.165084	0.0780966	0.489053	0.231321	0.0364455
Brain_Anterior_cingulate_cortex_BA24	rs11215427	11	115093438	G	C	0.298165	0.298165	-0.0346476	0.100763	0.731786	216	-0.0461	0.0087	38160	5803	0.0271496	0.0175903	0.558202	0.361625	0.0354336
Brain_Anterior_cingulate_cortex_BA24	rs13107325	4	103188709	C	A	0.0917431	0.0917431	0.0464374	0.091142	0.611687	216	0.0953	0.0173	36677	4945	0.00249459	0.00330486	0.413963	0.548392	0.0318451
Brain_Anterior_cingulate_cortex_BA24	rs9296780	6	55212064	G	A	0.472477	0.472477	-0.00251973	0.0415977	0.951838	216	-0.0401	0.008	37210	7761	0.0313942	0.0232254	0.525121	0.388452	0.031808
Brain_Anterior_cingulate_cortex_BA24	rs9695734	9	96407983	C	T	0.197248	0.197248	0.116572	0.142565	0.415775	216	-0.0517	0.0106	37506	5593	0.0230092	0.0430891	0.314128	0.588235	0.0315388
Brain_Anterior_cingulate_cortex_BA24	rs9695734	9	96407983	C	T	0.197248	0.197248	0.00817564	0.085925	0.924416	216	-0.0517	0.0106	37506	5744	0.0315034	0.0348208	0.430137	0.475404	0.0281351
Brain_Anterior_cingulate_cortex_BA24	rs11865086	16	30130493	C	A	0.470588	0.470588	0.0536316	0.0796625	0.502582	216	-0.0393	0.0076	39722	2607	0.0306059	0.0545573	0.321172	0.572493	0.0211713
Brain_Anterior_cingulate_cortex_BA24	rs144376234	1	110114504	C	T	0.0275229	0.0275229	-0.0805418	0.299825	0.788851	216	0.1195	0.021	39618	5343	0.000335324	0.00116406	0.21892	0.759953	0.0196273
Brain_Anterior_cingulate_cortex_BA24	rs13107325	4	103188709	C	A	0.0917431	0.0917431	-0.120011	0.217047	0.581732	216	0.0953	0.0173	36677	4963	0.00118615	0.00469781	0.197125	0.780707	0.0162838
Brain_Anterior_cingulate_cortex_BA24	rs62500888	8	28061823	A	G	0.408257	0.408257	0.0368693	0.0652183	0.57331	216	0.0472	0.0076	39618	6783	4.0905e-05	0.000129887	0.235737	0.74853	0.0155626
Brain_Anterior_cingulate_cortex_BA24	rs4760600	12	49314994	A	G	0.362385	0.362385	-0.0284974	0.0703918	0.68659	216	0.0383	0.0078	37612	6191	0.00893622	0.0344067	0.194155	0.747531	0.0149714
Brain_Anterior_cingulate_cortex_BA24	rs7138803	12	50247468	G	A	0.408257	0.408257	0.0274148	0.108937	0.801899	216	0.0729	0.008	37067	4121	4.89017e-14	1.29489e-13	0.270039	0.715034	0.0149269
Brain_Anterior_cingulate_cortex_BA24	rs72833479	17	45960449	G	A	0.211009	0.211009	0.0103678	0.093687	0.912138	216	0.044	0.0089	39618	3931	0.015612	0.0521951	0.21138	0.706687	0.0141264
Brain_Anterior_cingulate_cortex_BA24	rs7138803	12	50247468	G	A	0.408257	0.408257	0.000665032	0.127959	0.995865	216	0.0729	0.008	37067	4281	4.42844e-14	1.35127e-13	0.243514	0.743034	0.0134521
Brain_Anterior_cingulate_cortex_BA24	rs9695734	9	96407983	C	T	0.197248	0.197248	0.00860432	0.112986	0.939471	216	-0.0517	0.0106	37506	6126	0.0111084	0.0569155	0.150059	0.768836	0.0130819
Brain_Anterior_cingulate_cortex_BA24	rs17817449	16	53813367	T	G	0.394495	0.394495	-0.0433028	0.0439111	0.326795	216	-0.0683	0.008	36963	6102	7.97891e-13	5.00037e-12	0.136119	0.853047	0.010834
Brain_Anterior_cingulate_cortex_BA24	rs12042908	1	74997762	A	G	0.481651	0.481651	0.0832365	0.10258	0.419335	216	0.0586	0.0077	38693	4726	1.00232e-09	7.19138e-09	0.12123	0.869785	0.00898514
Brain_Anterior_cingulate_cortex_BA24	rs1336980	9	129377855	G	C	0.412844	0.412844	0.0673382	0.0972556	0.49054	216	0.0395	0.0079	38668	4488	0.0124505	0.0949781	0.102465	0.781637	0.00846907
Brain_Anterior_cingulate_cortex_BA24	rs13107325	4	103188709	C	A	0.0917431	0.0917431	0.265019	0.217505	0.226346	216	0.0953	0.0173	36677	4963	0.000449905	0.0054851	0.0747704	0.91157	0.00772418
Brain_Anterior_cingulate_cortex_BA24	rs114285994	16	19935763	G	A	0.105505	0.105505	0.0704184	0.134142	0.600949	216	-0.0737	0.0115	38668	5673	1.66555e-06	1.95057e-05	0.0781909	0.91571	0.00607842
Brain_Anterior_cingulate_cortex_BA24	rs11865086	16	30130493	C	A	0.470588	0.470588	-0.173115	0.083353	0.0407613	216	-0.0393	0.0076	39722	2510	0.00169405	0.121609	0.0119787	0.8599	0.00481805
Brain_Anterior_cingulate_cortex_BA24	rs9695734	9	96407983	C	T	0.197248	0.197248	0.100678	0.150045	0.504008	216	-0.0517	0.0106	37506	6116	1.06927e-06	0.0686294	1.44376e-05	0.926649	0.00470592
Brain_Anterior_cingulate_cortex_BA24	rs114285994	16	19935763	G	A	0.105505	0.105505	0.668601	0.159626	6.70729e-05	216	-0.0737	0.0115	38668	6104	8.63688e-14	2.12103e-05	4.05566e-09	0.995977	0.00400135
Brain_Anterior_cingulate_cortex_BA24	rs72833479	17	45960449	G	A	0.211009	0.211009	0.00067594	0.108467	0.995042	216	0.044	0.0089	39618	4094	5.20723e-05	0.0683844	0.000705905	0.927032	0.00382576
Brain_Anterior_cingulate_cortex_BA24	rs11865086	16	30130493	C	A	0.470588	0.470588	0.14929	0.110586	0.180523	216	-0.0393	0.0076	39722	2522	0.00231537	0.0836239	0.0245337	0.886077	0.00344956
Brain_Anterior_cingulate_cortex_BA24	rs72833479	17	45960449	G	A	0.211009	0.211009	-0.097904	0.155821	0.531445	216	0.044	0.0089	39618	4509	0.00143568	0.0668677	0.0195176	0.909044	0.00313453
Brain_Anterior_cingulate_cortex_BA24	rs72833479	17	45960449	G	A	0.211009	0.211009	-0.0795748	0.15973	0.619612	216	0.044	0.0089	39618	3605	3.63089e-08	0.0909914	3.61577e-07	0.906122	0.002886
Brain_Anterior_cingulate_cortex_BA24	rs56133711	11	27723334	G	A	0.233945	0.233945	0.012497	0.0907178	0.890751	216	0.0566	0.0089	38160	4268	1.5306e-06	6.09104e-05	0.0244442	0.972755	0.00273867
Brain_Anterior_cingulate_cortex_BA24	rs939584	2	621558	C	T	0.178899	0.178899	0.111585	0.166374	0.504195	216	0.1066	0.0102	38668	7319	1.17036e-21	3.67668e-20	0.0307797	0.966943	0.00227766
Brain_Anterior_cingulate_cortex_BA24	rs11865086	16	30130493	C	A	0.470588	0.470588	0.0356179	0.0980037	0.717162	216	-0.0393	0.0076	39722	2483	3.72132e-06	0.0819962	4.15734e-05	0.916034	0.00192464
Brain_Anterior_cingulate_cortex_BA24	rs4760600	12	49314994	A	G	0.362385	0.362385	-0.0937554	0.111523	0.40283	216	0.0383	0.0078	37612	6398	0.000841183	0.0478581	0.0163996	0.933036	0.00186495
Brain_Anterior_cingulate_cortex_BA24	rs72833479	17	45960449	G	A	0.211009	0.211009	-0.274622	0.0968975	0.00571118	216	0.044	0.0089	39618	5298	0.000328149	0.0594635	0.00515155	0.933505	0.00155173
Brain_Anterior_cingulate_cortex_BA24	rs12042908	1	74997762	A	G	0.481651	0.481651	-0.0148741	0.125369	0.905832	216	0.0586	0.0077	38693	4776	1.42681e-10	8.07316e-09	0.0173487	0.981618	0.00103292
Brain_Anterior_cingulate_cortex_BA24	rs7138803	12	50247468	G	A	0.408257	0.408257	0.133042	0.0825016	0.110452	216	0.0729	0.008	37067	5142	1.10368e-15	1.78731e-13	0.00613179	0.992984	0.000884274
Brain_Anterior_cingulate_cortex_BA24	rs11676272	2	25141538	A	G	0.477064	0.477064	-0.0268738	0.105849	0.800182	216	-0.075	0.0079	36714	5982	3.10356e-17	2.25118e-15	0.0135884	0.985641	0.000770124
Brain_Anterior_cingulate_cortex_BA24	rs1336980	9	129377855	G	C	0.412844	0.412844	-0.0490637	0.0570858	0.392441	216	0.0395	0.0079	38668	4488	2.78859e-14	0.108432	2.29144e-13	0.891005	0.000563368
Brain_Anterior_cingulate_cortex_BA24	rs939584	2	621558	C	T	0.178899	0.178899	0.0831609	0.181291	0.647582	216	0.1066	0.0102	38668	6484	2.87904e-22	3.76733e-20	0.00757998	0.991867	0.000552798
Brain_Anterior_cingulate_cortex_BA24	rs11865086	16	30130493	C	A	0.470588	0.470588	0.252889	0.104083	0.0171679	216	-0.0393	0.0076	39722	2596	2.3101e-10	0.0788699	2.69663e-09	0.920665	0.000464889
Brain_Anterior_cingulate_cortex_BA24	rs7138803	12	50247468	G	A	0.408257	0.408257	-0.131878	0.0759737	0.0861336	216	0.0729	0.008	37067	3835	5.04329e-16	1.81055e-13	0.00277656	0.996792	0.000431347
Brain_Anterior_cingulate_cortex_BA24	rs117281273	8	42981400	C	G	0.0229358	0.0229358	-0.180915	0.256459	0.482424	216	0.1284	0.0248	37850.9	4671	2.12832e-08	0.0509086	3.96615e-07	0.94869	0.000400829
Brain_Anterior_cingulate_cortex_BA24	rs17817449	16	53813367	T	G	0.394495	0.394495	-0.119163	0.0724991	0.10386	216	-0.0683	0.008	36963	5815	7.69065e-15	5.8556e-12	0.0013114	0.998492	0.000196982
Brain_Anterior_cingulate_cortex_BA24	rs7138803	12	50247468	G	A	0.408257	0.408257	0.0499289	0.102209	0.626427	216	0.0729	0.008	37067	5135	5.12099e-16	1.79419e-13	0.00284561	0.996987	0.000167592
Brain_Anterior_cingulate_cortex_BA24	rs12641981	4	45179883	C	T	0.408257	0.408257	-0.0264589	0.0690407	0.702479	216	0.044	0.008	34819	6483	2.37604e-07	0.0196479	1.18537e-05	0.980208	0.000132153
Brain_Anterior_cingulate_cortex_BA24	rs12641981	4	45179883	C	T	0.408257	0.408257	0.0396197	0.0807181	0.624775	216	0.044	0.008	34819	6484	2.7989e-18	0.0196471	1.39642e-16	0.980234	0.000119074
Brain_Anterior_cingulate_cortex_BA24	rs114670539	2	207064335	C	T	0.0458716	0.0458716	-0.00216571	0.134253	0.987166	216	0.0991	0.0179	39618	5392	4.8418e-06	0.00704353	0.000682029	0.992172	9.74889e-05
Brain_Anterior_cingulate_cortex_BA24	rs144376234	1	110114504	C	T	0.0275229	0.0275229	0.147542	0.381678	0.700025	216	0.1195	0.021	39618	5399	2.92305e-21	0.00152888	1.90884e-18	0.998407	6.41199e-05
Brain_Anterior_cingulate_cortex_BA24	rs114670539	2	207064335	C	T	0.0458716	0.0458716	-0.0366725	0.219426	0.867656	216	0.0991	0.0179	39618	5221	3.17911e-14	0.00704468	4.48082e-12	0.992918	3.73853e-05
Brain_Anterior_cingulate_cortex_BA24	rs7138803	12	50247468	G	A	0.408257	0.408257	0.139743	0.0776138	0.0752478	216	0.0729	0.008	37067	5136	2.29807e-17	1.79937e-13	0.000127696	0.99985	2.23179e-05
Brain_Anterior_cingulate_cortex_BA24	rs144376234	1	110114504	C	T	0.0275229	0.0275229	0.772955	0.314729	0.0160397	216	0.1195	0.021	39618	5386	8.87824e-22	0.00152876	5.79852e-19	0.99846	1.13434e-05
Brain_Anterior_cingulate_cortex_BA24	rs62500888	8	28061823	A	G	0.408257	0.408257	-0.0521421	0.0591783	0.38069	216	0.0472	0.0076	39618	5573	2.0761e-12	0.000173505	1.19635e-08	0.999825	1.67026e-06
Brain_Anterior_cingulate_cortex_BA24	rs939584	2	621558	C	T	0.178899	0.178899	-0.163379	0.182284	0.372571	216	0.1066	0.0102	38668	6692	7.4614e-26	3.79948e-20	1.96379e-06	0.999998	1.64411e-07
Brain_Anterior_cingulate_cortex_BA24	rs7138803	12	50247468	G	A	0.408257	0.408257	-0.0073814	0.0650916	0.909975	216	0.0729	0.008	37067	5101	3.61574e-19	1.80155e-13	2.00701e-06	0.999998	1.11643e-07
Brain_Anterior_cingulate_cortex_BA24	rs12042908	1	74997762	A	G	0.481651	0.481651	0.159631	0.149798	0.289533	216	0.0586	0.0077	38693	4670	8.46179e-15	8.27023e-09	1.02316e-06	0.999999	8.71356e-08
Brain_Anterior_cingulate_cortex_BA24	rs4477562	13	54104968	C	T	0.110092	0.110092	0.055457	0.198703	0.780835	216	0.0802	0.0112	39618	4802	1.84857e-15	2.88518e-07	6.40712e-09	1	3.03181e-09
Brain_Anterior_cingulate_cortex_BA24	rs12042908	1	74997762	A	G	0.481651	0.481651	0.0156901	0.13845	0.910033	216	0.0586	0.0077	38693	4736	2.0348e-24	8.22355e-09	2.47435e-16	1	1.39327e-10
Brain_Anterior_cingulate_cortex_BA24	rs11676272	2	25141538	A	G	0.477064	0.477064	0.231615	0.146199	0.116767	216	-0.075	0.0079	36714	5896	1.01297e-29	2.28358e-15	4.43588e-15	1	6.42801e-16
Tissue	SNP	Chr	Pos	Ref	Alt	AF	MAF	beta_eqtl	se_eqtl	pv_eQTL	n_eQTL	beta_GWAS	se_GWAS	N	nsnps	PP.H0.abf	PP.H1.abf	PP.H2.abf	PP.H3.abf	PP.H4.abf
Brain_Caudate_basal_ganglia	rs11865086	16	30130493	C	A	0.457364	0.457364	-0.282993	0.0663177	3.93301e-05	288	-0.0393	0.0076	39722	2579	8.62921e-06	0.0029185	8.90695e-05	0.0291565	0.967827
Brain_Caudate_basal_ganglia	rs11865086	16	30130493	C	A	0.457364	0.457364	0.279843	0.0921912	0.00293635	288	-0.0393	0.0076	39722	2669	0.00295049	0.0271566	0.0340124	0.31243	0.62345
Brain_Caudate_basal_ganglia	rs11865086	16	30130493	C	A	0.457364	0.457364	0.243078	0.0993004	0.0157919	288	-0.0393	0.0076	39722	2669	0.00519193	0.0407004	0.0598512	0.468757	0.4255
Brain_Caudate_basal_ganglia	rs7719067	5	153538241	A	G	0.420139	0.420139	0.197128	0.066387	0.00359366	288	0.0381	0.0075	39721	6120	0.0136297	0.0186759	0.285692	0.391173	0.29083
Brain_Caudate_basal_ganglia	rs72833479	17	45960449	G	A	0.225694	0.225694	0.169323	0.0608244	0.00622913	288	0.044	0.0089	39618	5338	0.0069499	0.0363453	0.109177	0.570679	0.276848
Brain_Caudate_basal_ganglia	rs11865086	16	30130493	C	A	0.457364	0.457364	0.0834108	0.0543743	0.127616	288	-0.0393	0.0076	39722	2567	0.0185108	0.0463568	0.191301	0.478813	0.265018
Brain_Caudate_basal_ganglia	rs72833479	17	45960449	G	A	0.225694	0.225694	-0.303639	0.111834	0.00758684	288	0.044	0.0089	39618	5159	0.00983999	0.0372704	0.154011	0.583123	0.215756
Brain_Caudate_basal_ganglia	rs144376234	1	110114504	C	T	0.0381944	0.0381944	1.00789	0.290886	0.000732723	288	0.1195	0.021	39618	5384	0.000397872	0.000824912	0.259379	0.537571	0.201827
Brain_Caudate_basal_ganglia	rs1336980	9	129377855	G	C	0.361111	0.361111	-0.127778	0.0530119	0.0174287	288	0.0395	0.0079	38668	4519	0.0602335	0.0303863	0.498884	0.251516	0.158981
Brain_Caudate_basal_ganglia	rs543874	1	177889480	A	G	0.194444	0.194444	0.22217	0.101818	0.0310234	288	-0.0793	0.0099	36963	4910	5.91623e-10	4.33004e-10	0.492622	0.360399	0.146979
Brain_Caudate_basal_ganglia	rs114285994	16	19935763	G	A	0.128472	0.128472	-0.257158	0.130462	0.0509727	288	-0.0737	0.0115	38668	5473	9.51666e-06	9.86863e-06	0.445959	0.462361	0.0916605
Brain_Caudate_basal_ganglia	rs11676272	2	25141538	A	G	0.496528	0.496528	-0.164507	0.0971705	0.0930119	288	-0.075	0.0079	36714	4623	1.32658e-15	7.53035e-16	0.581397	0.329942	0.0886615
Brain_Caudate_basal_ganglia	rs11865086	16	30130493	C	A	0.457364	0.457364	-0.570485	0.104465	2.5374e-07	288	-0.0393	0.0076	39722	2033	7.22632e-14	0.0807388	7.53592e-13	0.841901	0.0773602
Brain_Caudate_basal_ganglia	rs114285994	16	19935763	G	A	0.128472	0.128472	0.086079	0.070247	0.222794	288	-0.0737	0.0115	38668	4434	2.34269e-05	9.77503e-06	0.652037	0.271991	0.075939
Brain_Caudate_basal_ganglia	rs72833479	17	45960449	G	A	0.225694	0.225694	-0.156615	0.0800092	0.0525768	288	0.044	0.0089	39618	3218	0.143611	0.118824	0.364172	0.301244	0.0721486
Brain_Caudate_basal_ganglia	rs11676272	2	25141538	A	G	0.496528	0.496528	0.0987037	0.0632159	0.121026	288	-0.075	0.0079	36714	4621	1.37145e-15	7.48621e-16	0.602531	0.328829	0.0686396
Brain_Caudate_basal_ganglia	rs72833479	17	45960449	G	A	0.225694	0.225694	-0.017399	0.0678039	0.797913	288	0.044	0.0089	39618	5314	0.0110904	0.0447865	0.17429	0.703775	0.066058
Brain_Caudate_basal_ganglia	rs144376234	1	110114504	C	T	0.0381944	0.0381944	-0.191648	0.226636	0.39942	288	0.1195	0.021	39618	5247	0.000948773	0.000489007	0.620467	0.319736	0.0583589
Brain_Caudate_basal_ganglia	rs7719067	5	153538241	A	G	0.420139	0.420139	0.0660029	0.0602961	0.275828	288	0.0381	0.0075	39721	6087	0.0262676	0.0158222	0.561614	0.338228	0.0580684
Brain_Caudate_basal_ganglia	rs11865086	16	30130493	C	A	0.457364	0.457364	0.0457349	0.043069	0.290379	288	-0.0393	0.0076	39722	2583	0.0631683	0.0141408	0.706657	0.158133	0.0579009
Brain_Caudate_basal_ganglia	rs11865086	16	30130493	C	A	0.457364	0.457364	0.102566	0.064826	0.1162	288	-0.0393	0.0076	39722	2545	0.00431844	0.0791939	0.0444225	0.814586	0.0574794
Brain_Caudate_basal_ganglia	rs114285994	16	19935763	G	A	0.128472	0.128472	-0.0654188	0.0686124	0.342245	288	-0.0737	0.0115	38668	4237	1.41256e-05	6.11495e-06	0.657956	0.284771	0.0572528
Brain_Caudate_basal_ganglia	rs117281273	8	42981400	C	G	0.0208333	0.0208333	-0.275804	0.177893	0.123638	288	0.1284	0.0248	37850.9	3877	0.0303481	0.0179735	0.562322	0.332976	0.0563808
Brain_Caudate_basal_ganglia	rs62500888	8	28061823	A	G	0.434028	0.434028	-0.0777627	0.0623437	0.214668	288	0.0472	0.0076	39618	5448	0.000107974	5.63485e-05	0.620729	0.323887	0.0552199
Brain_Caudate_basal_ganglia	rs9695734	9	96407983	C	T	0.1875	0.1875	-0.0593534	0.0741607	0.425073	288	-0.0517	0.0106	37506	6223	0.0402845	0.0246352	0.548454	0.335345	0.0512818
Brain_Caudate_basal_ganglia	rs1336980	9	129377855	G	C	0.361111	0.361111	-0.152858	0.112942	0.178425	288	0.0395	0.0079	38668	4598	0.0689954	0.0338773	0.567382	0.278538	0.0512073
Brain_Caudate_basal_ganglia	rs11865086	16	30130493	C	A	0.457364	0.457364	0.0925957	0.06822	0.177188	288	-0.0393	0.0076	39722	2159	0.0673809	0.0155879	0.705281	0.163111	0.0486391
Brain_Caudate_basal_ganglia	rs144376234	1	110114504	C	T	0.0381944	0.0381944	0.0158822	0.104637	0.879608	288	0.1195	0.021	39618	5315	0.000901192	0.000557847	0.587137	0.363396	0.0480078
Brain_Caudate_basal_ganglia	rs543874	1	177889480	A	G	0.194444	0.194444	-0.102856	0.0799048	0.200452	288	-0.0793	0.0099	36963	4861	3.99881e-10	7.4316e-10	0.33309	0.618984	0.047926
Brain_Caudate_basal_ganglia	rs114285994	16	19935763	G	A	0.128472	0.128472	-0.0427411	0.0908613	0.638909	288	-0.0737	0.0115	38668	4389	1.42108e-05	6.15338e-06	0.664807	0.287819	0.0473543
Brain_Caudate_basal_ganglia	rs72833479	17	45960449	G	A	0.225694	0.225694	-0.133197	0.0989637	0.180825	288	0.044	0.0089	39618	5312	0.0316745	0.0253402	0.498009	0.39837	0.0466062
Brain_Caudate_basal_ganglia	rs150175599	2	207468007	C	T	0.0243056	0.0243056	-0.0909928	0.165445	0.583333	288	0.1065	0.0208	39618	5425	0.0341704	0.0206438	0.560382	0.338504	0.0463
Brain_Caudate_basal_ganglia	rs11865086	16	30130493	C	A	0.457364	0.457364	-0.0411877	0.0516519	0.426763	288	-0.0393	0.0076	39722	2535	0.0639075	0.0183008	0.678593	0.194279	0.0449193
Brain_Caudate_basal_ganglia	rs11215427	11	115093438	G	C	0.263889	0.263889	-0.0756507	0.0623052	0.227018	288	-0.0461	0.0087	38160	5497	0.0239536	0.0205495	0.490719	0.420938	0.0438395
Brain_Caudate_basal_ganglia	rs72833479	17	45960449	G	A	0.225694	0.225694	-0.167567	0.0909393	0.0678117	288	0.044	0.0089	39618	4924	0.012632	0.0450311	0.196969	0.702122	0.0432457
Brain_Caudate_basal_ganglia	rs9695734	9	96407983	C	T	0.1875	0.1875	-0.161927	0.093274	0.0850818	288	-0.0517	0.0106	37506	5292	0.0993397	0.101855	0.373238	0.382645	0.0429228
Brain_Caudate_basal_ganglia	rs13107325	4	103188709	C	A	0.0798611	0.0798611	0.0166875	0.0750053	0.824309	288	0.0953	0.0173	36677	4902	0.0033065	0.00242921	0.549077	0.403354	0.0418333
Brain_Caudate_basal_ganglia	rs144376234	1	110114504	C	T	0.0381944	0.0381944	0.273765	0.116314	0.0201872	288	0.1195	0.021	39618	4719	0.000330241	0.00114057	0.214916	0.742222	0.0413912
Brain_Caudate_basal_ganglia	rs11676272	2	25141538	A	G	0.496528	0.496528	0.0574078	0.057159	0.317196	288	-0.075	0.0079	36714	5645	1.21732e-15	9.68103e-16	0.534911	0.425359	0.0397295
Brain_Caudate_basal_ganglia	rs72833479	17	45960449	G	A	0.225694	0.225694	0.0778553	0.0778623	0.319333	288	0.044	0.0089	39618	5310	0.0369862	0.0204662	0.581523	0.321745	0.0392799
Brain_Caudate_basal_ganglia	rs7138803	12	50247468	G	A	0.385417	0.385417	0.059508	0.0955484	0.534575	288	0.0729	0.008	37067	3853	1.26345e-13	4.84276e-14	0.694629	0.26621	0.0391601
Brain_Caudate_basal_ganglia	rs72833479	17	45960449	G	A	0.225694	0.225694	-0.0457393	0.0723521	0.528455	288	0.044	0.0089	39618	5287	0.0386632	0.0188689	0.607843	0.29661	0.0380148
Brain_Caudate_basal_ganglia	rs543874	1	177889480	A	G	0.194444	0.194444	0.258411	0.13659	0.0608778	288	-0.0793	0.0099	36963	5887	2.56648e-10	8.93782e-10	0.214716	0.747715	0.0375695
Brain_Caudate_basal_ganglia	rs12042908	1	74997762	A	G	0.493056	0.493056	-0.016024	0.0359632	0.656699	288	0.0586	0.0077	38693	4675	5.50281e-09	2.41031e-09	0.669768	0.293331	0.0369003
Brain_Caudate_basal_ganglia	rs12313488	12	49705661	A	G	0.333333	0.333333	-0.049574	0.119263	0.678383	288	-0.053	0.0086	39617.9	5604	0.000351245	0.000208108	0.605091	0.358472	0.0358779
Brain_Caudate_basal_ganglia	rs9695734	9	96407983	C	T	0.1875	0.1875	0.0547592	0.0922396	0.553837	288	-0.0517	0.0106	37506	6512	0.0328016	0.0339274	0.441347	0.456459	0.0354657
Brain_Caudate_basal_ganglia	rs1336980	9	129377855	G	C	0.361111	0.361111	0.0223299	0.0726041	0.758944	288	0.0395	0.0079	38668	4775	0.0634863	0.0401098	0.528283	0.333728	0.0343937
Brain_Caudate_basal_ganglia	rs72833479	17	45960449	G	A	0.225694	0.225694	0.0298377	0.0991993	0.76409	288	0.044	0.0089	39618	5311	0.0319977	0.0258295	0.50309	0.406077	0.0330057
Brain_Caudate_basal_ganglia	rs7138803	12	50247468	G	A	0.385417	0.385417	-0.012109	0.0707097	0.864311	288	0.0729	0.008	37067	4109	1.17316e-13	5.8638e-14	0.645888	0.322804	0.0313076
Brain_Caudate_basal_ganglia	rs9695734	9	96407983	C	T	0.1875	0.1875	-0.00664774	0.125683	0.957904	288	-0.0517	0.0106	37506	5600	0.0270007	0.0392887	0.368539	0.536232	0.0289398
Brain_Caudate_basal_ganglia	rs62500888	8	28061823	A	G	0.434028	0.434028	0.0228786	0.100845	0.820905	288	0.0472	0.0076	39618	7531	9.1051e-05	7.72994e-05	0.525869	0.446418	0.0275444
Brain_Caudate_basal_ganglia	rs114285994	16	19935763	G	A	0.128472	0.128472	0.0838871	0.0958919	0.383397	288	-0.0737	0.0115	38668	4302	7.32395e-06	1.35129e-05	0.341967	0.630914	0.0270986
Brain_Caudate_basal_ganglia	rs11865086	16	30130493	C	A	0.457364	0.457364	0.0548801	0.0590692	0.354681	288	-0.0393	0.0076	39722	2678	0.028832	0.0589971	0.291088	0.59561	0.0254733
Brain_Caudate_basal_ganglia	rs12313488	12	49705661	A	G	0.333333	0.333333	0.146679	0.119531	0.222141	288	-0.053	0.0086	39617.9	5847	0.000133781	0.000433646	0.230248	0.746319	0.0228654
Brain_Caudate_basal_ganglia	rs7138803	12	50247468	G	A	0.385417	0.385417	0.0158658	0.0467565	0.734946	288	0.0729	0.008	37067	5102	7.86783e-14	9.79755e-14	0.435666	0.542499	0.021835
Brain_Caudate_basal_ganglia	rs11865086	16	30130493	C	A	0.457364	0.457364	-0.0375657	0.0564623	0.5071	288	-0.0393	0.0076	39722	2559	0.0283733	0.0608443	0.283376	0.607658	0.0197488
Brain_Caudate_basal_ganglia	rs114285994	16	19935763	G	A	0.128472	0.128472	0.0878694	0.159854	0.583541	288	-0.0737	0.0115	38668	4836	5.62087e-06	1.53605e-05	0.263005	0.718714	0.0182593
Brain_Caudate_basal_ganglia	rs7719067	5	153538241	A	G	0.420139	0.420139	-0.110035	0.0848885	0.197342	288	0.0381	0.0075	39721	6210	0.000497581	0.0426554	0.0108363	0.928931	0.0170795
Brain_Caudate_basal_ganglia	rs11676272	2	25141538	A	G	0.496528	0.496528	0.0889579	0.0623382	0.156128	288	-0.075	0.0079	36714	5460	3.10169e-16	1.92767e-15	0.136401	0.847698	0.0159008
Brain_Caudate_basal_ganglia	rs11865086	16	30130493	C	A	0.457364	0.457364	0.0423602	0.0641984	0.510605	288	-0.0393	0.0076	39722	2612	0.0200687	0.0657513	0.210232	0.688768	0.0151805
Brain_Caudate_basal_ganglia	rs4477562	13	54104968	C	T	0.114583	0.114583	0.0830039	0.177502	0.640889	288	0.0802	0.0112	39618	5022	5.84791e-08	2.25509e-07	0.202849	0.782217	0.0149334
Brain_Caudate_basal_ganglia	rs72833479	17	45960449	G	A	0.225694	0.225694	0.0539185	0.0827526	0.515909	288	0.044	0.0089	39618	3945	0.0181556	0.0497402	0.245259	0.671912	0.0149324
Brain_Caudate_basal_ganglia	rs11676272	2	25141538	A	G	0.496528	0.496528	-0.0385658	0.0703617	0.584619	288	-0.075	0.0079	36714	5977	6.20859e-16	1.61932e-15	0.273187	0.712508	0.0143056
Brain_Caudate_basal_ganglia	rs12042908	1	74997762	A	G	0.493056	0.493056	-0.0668679	0.0622356	0.284749	288	0.0586	0.0077	38693	4673	1.50251e-09	6.63211e-09	0.182072	0.803653	0.0142748
Brain_Caudate_basal_ganglia	rs9695734	9	96407983	C	T	0.1875	0.1875	-0.000189105	0.0725985	0.997926	288	-0.0517	0.0106	37506	6235	0.0134865	0.0546414	0.181869	0.736841	0.0131614
Brain_Caudate_basal_ganglia	rs11865086	16	30130493	C	A	0.457364	0.457364	-0.148222	0.0744061	0.048596	288	-0.0393	0.0076	39722	2588	0.000957256	0.088941	0.00957496	0.889622	0.0109051
Brain_Caudate_basal_ganglia	rs11676272	2	25141538	A	G	0.496528	0.496528	-0.02827	0.0923234	0.75997	288	-0.075	0.0079	36714	5902	4.1301e-16	1.84025e-15	0.181661	0.809418	0.00892167
Brain_Caudate_basal_ganglia	rs9695734	9	96407983	C	T	0.1875	0.1875	-0.0131777	0.153031	0.931519	288	-0.0517	0.0106	37506	6138	0.000122509	0.0681916	0.00165653	0.922055	0.00797409
Brain_Caudate_basal_ganglia	rs12042908	1	74997762	A	G	0.493056	0.493056	0.0262837	0.0762005	0.730743	288	0.0586	0.0077	38693	4780	1.16742e-09	6.98744e-09	0.142074	0.850358	0.00756708
Brain_Caudate_basal_ganglia	rs144376234	1	110114504	C	T	0.0381944	0.0381944	-0.0473985	0.115583	0.682464	288	0.1195	0.021	39618	5237	0.000134812	0.0013862	0.0878445	0.903253	0.00738187
Brain_Caudate_basal_ganglia	rs7138803	12	50247468	G	A	0.385417	0.385417	0.0749097	0.068037	0.273058	288	0.0729	0.008	37067	4658	1.46507e-14	1.65294e-13	0.080846	0.912128	0.00702567
Brain_Caudate_basal_ganglia	rs72833479	17	45960449	G	A	0.225694	0.225694	0.0239917	0.0912009	0.792945	288	0.044	0.0089	39618	3414	0.014731	0.224534	0.0464452	0.707926	0.00636383
Brain_Caudate_basal_ganglia	rs72833479	17	45960449	G	A	0.225694	0.225694	0.039932	0.0863254	0.644492	288	0.044	0.0089	39618	5179	0.00350374	0.056081	0.0549295	0.879196	0.00628951
Brain_Caudate_basal_ganglia	rs11676272	2	25141538	A	G	0.496528	0.496528	0.351641	0.107561	0.00140157	288	-0.075	0.0079	36714	5902	4.81533e-18	2.25489e-15	0.002118	0.991794	0.00608766
Brain_Caudate_basal_ganglia	rs144376234	1	110114504	C	T	0.0381944	0.0381944	0.070687	0.196895	0.72021	288	0.1195	0.021	39618	5359	9.1108e-05	0.00143296	0.0593864	0.934034	0.00505588
Brain_Caudate_basal_ganglia	rs939584	2	621558	C	T	0.173611	0.173611	0.036566	0.123036	0.766821	288	0.1066	0.0102	38668	7338	2.76988e-21	3.52066e-20	0.0726268	0.923121	0.00425178
Brain_Caudate_basal_ganglia	rs12641981	4	45179883	C	T	0.361111	0.361111	-0.0562993	0.118702	0.636142	288	0.044	0.008	34819	6490	0.00149003	0.0181211	0.0741691	0.902009	0.00421082
Brain_Caudate_basal_ganglia	rs114285994	16	19935763	G	A	0.128472	0.128472	-0.350226	0.117506	0.00347421	288	-0.0737	0.0115	38668	6173	2.63519e-16	2.13167e-05	1.23121e-11	0.995956	0.0040225
Brain_Caudate_basal_ganglia	rs114285994	16	19935763	G	A	0.128472	0.128472	0.642134	0.159326	9.73361e-05	288	-0.0737	0.0115	38668	6112	5.5116e-38	2.13428e-05	2.57245e-33	0.996138	0.00384032
Brain_Caudate_basal_ganglia	rs11865086	16	30130493	C	A	0.457364	0.457364	-0.0516799	0.0521737	0.323873	288	-0.0393	0.0076	39722	2493	0.000220708	0.0815052	0.002471	0.91251	0.00329354
Brain_Caudate_basal_ganglia	rs2720291	12	50197385	G	A	0.395833	0.395833	-0.0105259	0.0558926	0.850935	288	0.058	0.0081	37235	5144	9.08411e-09	1.39279e-07	0.0610357	0.935804	0.00316013
Brain_Caudate_basal_ganglia	rs114670539	2	207064335	C	T	0.0422535	0.0422535	-0.280551	0.145681	0.0564572	288	0.0991	0.0179	39618	5235	0.000132107	0.00689954	0.0186004	0.971441	0.0029274
Brain_Caudate_basal_ganglia	rs72833479	17	45960449	G	A	0.225694	0.225694	0.0712431	0.132973	0.593093	288	0.044	0.0089	39618	3619	1.23009e-10	0.0911123	1.2232e-09	0.906012	0.00287596
Brain_Caudate_basal_ganglia	rs12313488	12	49705661	A	G	0.333333	0.333333	-0.0155473	0.100596	0.87743	288	-0.053	0.0086	39617.9	6008	3.08799e-05	0.000554733	0.052549	0.943999	0.00286676
Brain_Caudate_basal_ganglia	rs4760600	12	49314994	A	G	0.368056	0.368056	0.0540141	0.0773023	0.486046	288	0.0383	0.0078	37612	6631	0.000171895	0.0524363	0.00308739	0.941799	0.00250568
Brain_Caudate_basal_ganglia	rs2797084	13	54071824	T	C	0.145833	0.145833	0.00140725	0.13528	0.991717	288	-0.0744	0.0109	39618	4703	3.70167e-07	1.0843e-05	0.0329394	0.96486	0.00218919
Brain_Caudate_basal_ganglia	rs11865086	16	30130493	C	A	0.457364	0.457364	-0.0070601	0.0637678	0.912024	288	-0.0393	0.0076	39722	2514	2.12315e-05	0.12395	0.000149676	0.873808	0.00207098
Brain_Caudate_basal_ganglia	rs1336980	9	129377855	G	C	0.361111	0.361111	0.138954	0.080628	0.0873496	288	0.0395	0.0079	38668	4496	3.22896e-07	0.108509	2.64833e-06	0.889965	0.00152386
Brain_Caudate_basal_ganglia	rs9695734	9	96407983	C	T	0.1875	0.1875	0.00527274	0.0807593	0.94805	288	-0.0517	0.0106	37506	5498	0.00094979	0.0672495	0.0129566	0.917385	0.0014596
Brain_Caudate_basal_ganglia	rs11865086	16	30130493	C	A	0.457364	0.457364	0.0694015	0.0736204	0.347701	288	-0.0393	0.0076	39722	2612	1.27412e-05	0.087013	0.000133471	0.91151	0.00133047
Brain_Caudate_basal_ganglia	rs17817449	16	53813367	T	G	0.40625	0.40625	0.0110874	0.0435141	0.799307	288	-0.0683	0.008	36963	6125	1.2147e-13	5.73425e-12	0.0207207	0.978163	0.0011165
Brain_Caudate_basal_ganglia	rs7138803	12	50247468	G	A	0.385417	0.385417	-0.0600039	0.0713141	0.401768	288	0.0729	0.008	37067	5136	2.64789e-15	1.77589e-13	0.0146777	0.984403	0.000919319
Brain_Caudate_basal_ganglia	rs11865086	16	30130493	C	A	0.457364	0.457364	0.00612562	0.105007	0.953577	288	-0.0393	0.0076	39722	2534	9.50112e-07	0.0860823	1.00776e-05	0.91305	0.000856794
Brain_Caudate_basal_ganglia	rs13107325	4	103188709	C	A	0.0798611	0.0798611	-0.0344861	0.183798	0.851478	288	0.0953	0.0173	36677	4972	3.75672e-05	0.00594245	0.00623978	0.98702	0.000760408
Brain_Caudate_basal_ganglia	rs114285994	16	19935763	G	A	0.128472	0.128472	0.0491983	0.105373	0.641406	288	-0.0737	0.0115	38668	5682	2.16806e-07	2.11629e-05	0.0101333	0.98913	0.000714992
Brain_Caudate_basal_ganglia	rs4760600	12	49314994	A	G	0.368056	0.368056	0.091887	0.0609836	0.13446	288	0.0383	0.0078	37612	6196	1.93335e-06	0.0439933	4.19803e-05	0.955261	0.000701859
Brain_Caudate_basal_ganglia	rs1336980	9	129377855	G	C	0.361111	0.361111	-0.0529165	0.0573288	0.357811	288	0.0395	0.0079	38668	4494	9.33795e-09	0.108894	7.6367e-08	0.890549	0.00055642
Brain_Caudate_basal_ganglia	rs11865086	16	30130493	C	A	0.457364	0.457364	0.0380442	0.0844947	0.653325	288	-0.0393	0.0076	39722	2604	7.77157e-13	0.0786192	9.10349e-12	0.920931	0.000449828
Brain_Caudate_basal_ganglia	rs144376234	1	110114504	C	T	0.0381944	0.0381944	0.373339	0.183475	0.0440362	288	0.1195	0.021	39618	5351	3.84347e-06	0.00152741	0.00250507	0.995529	0.000434607
Brain_Caudate_basal_ganglia	rs117281273	8	42981400	C	G	0.0208333	0.0208333	-0.285887	0.261008	0.275536	288	0.1284	0.0248	37850.9	4700	7.88267e-10	0.0510302	1.46529e-08	0.948585	0.000384338
Brain_Caudate_basal_ganglia	rs4760600	12	49314994	A	G	0.368056	0.368056	-0.111245	0.107313	0.301953	288	0.0383	0.0078	37612	6404	1.48565e-05	0.0487823	0.0002895	0.95059	0.000323074
Brain_Caudate_basal_ganglia	rs13107325	4	103188709	C	A	0.0798611	0.0798611	0.0619908	0.0996263	0.53495	288	0.0953	0.0173	36677	5804	1.65056e-10	0.00663707	2.46982e-08	0.993138	0.000224716
Brain_Caudate_basal_ganglia	rs13107325	4	103188709	C	A	0.0798611	0.0798611	-0.1892	0.109566	0.0867323	288	0.0953	0.0173	36677	4949	4.04081e-06	0.00599034	0.000669932	0.993148	0.00018791
Brain_Caudate_basal_ganglia	rs12641981	4	45179883	C	T	0.361111	0.361111	0.0473557	0.0709164	0.505543	288	0.044	0.008	34819	6489	1.65087e-11	0.0196881	8.21899e-10	0.980185	0.000126829
Brain_Caudate_basal_ganglia	rs12641981	4	45179883	C	T	0.361111	0.361111	-0.0729138	0.0780663	0.352149	288	0.044	0.008	34819	6490	1.87764e-22	0.0196915	9.34635e-21	0.980183	0.000125744
Brain_Caudate_basal_ganglia	rs7138803	12	50247468	G	A	0.385417	0.385417	-0.00317815	0.109393	0.97687	288	0.0729	0.008	37067	4839	3.23522e-16	1.80755e-13	0.00178649	0.998127	8.61334e-05
Brain_Caudate_basal_ganglia	rs144376234	1	110114504	C	T	0.0381944	0.0381944	0.0211515	0.150871	0.888737	288	0.1195	0.021	39618	4716	1.00129e-06	0.0015328	0.00065177	0.997743	7.14997e-05
Brain_Caudate_basal_ganglia	rs144376234	1	110114504	C	T	0.0381944	0.0381944	0.225235	0.243699	0.35719	288	0.1195	0.021	39618	5408	1.15193e-16	0.00153131	7.51057e-14	0.998411	5.73293e-05
Brain_Caudate_basal_ganglia	rs62500888	8	28061823	A	G	0.434028	0.434028	-0.0106534	0.051031	0.834982	288	0.0472	0.0076	39618	7496	1.38016e-07	0.00017297	0.000797107	0.998986	4.39542e-05
Brain_Caudate_basal_ganglia	rs114670539	2	207064335	C	T	0.0422535	0.0422535	-0.269923	0.118309	0.0242513	288	0.0991	0.0179	39618	5402	6.2158e-10	0.00705465	8.74848e-08	0.992911	3.39289e-05
Brain_Caudate_basal_ganglia	rs144376234	1	110114504	C	T	0.0381944	0.0381944	0.651112	0.243122	0.00842372	288	0.1195	0.021	39618	5395	5.44677e-18	0.00153104	3.55203e-15	0.998447	2.16207e-05
Brain_Caudate_basal_ganglia	rs12042908	1	74997762	A	G	0.493056	0.493056	-0.0432254	0.0899405	0.631661	288	0.0586	0.0077	38693	4729	1.6814e-12	8.24754e-09	0.000203823	0.999785	1.16011e-05
Brain_Caudate_basal_ganglia	rs939584	2	621558	C	T	0.173611	0.173611	0.0186785	0.145052	0.897751	288	0.1066	0.0102	38668	6501	4.31076e-24	3.80832e-20	0.00011318	0.99988	7.0449e-06
Brain_Caudate_basal_ganglia	rs7138803	12	50247468	G	A	0.385417	0.385417	0.0106834	0.0624657	0.864485	288	0.0729	0.008	37067	4199	2.27095e-17	1.81495e-13	0.000125108	0.999869	6.29981e-06
Brain_Caudate_basal_ganglia	rs62500888	8	28061823	A	G	0.434028	0.434028	-0.0439553	0.0827214	0.596132	288	0.0472	0.0076	39618	7691	5.04156e-20	0.000172894	2.91546e-16	0.999822	5.31134e-06
Brain_Caudate_basal_ganglia	rs11676272	2	25141538	A	G	0.496528	0.496528	0.0285042	0.0711027	0.689204	288	-0.075	0.0079	36714	5988	1.29989e-19	2.27245e-15	5.71989e-05	0.99994	2.82354e-06
Brain_Caudate_basal_ganglia	rs62500888	8	28061823	A	G	0.434028	0.434028	0.0749952	0.0814365	0.358918	288	0.0472	0.0076	39618	6799	1.59402e-14	0.00017336	9.19323e-11	0.999825	1.48636e-06
Brain_Caudate_basal_ganglia	rs56133711	11	27723334	G	A	0.243056	0.243056	0.0171201	0.0616711	0.781787	288	0.0566	0.0089	38160	7842	8.11873e-11	6.34287e-05	1.27989e-06	0.999934	1.06781e-06
Brain_Caudate_basal_ganglia	rs62500888	8	28061823	A	G	0.434028	0.434028	-0.0175628	0.0871986	0.840712	288	0.0472	0.0076	39618	5595	1.6988e-10	0.000173479	9.79084e-07	0.999825	9.65116e-07
Brain_Caudate_basal_ganglia	rs571312	18	57839769	C	A	0.204861	0.204861	0.156309	0.135336	0.250362	288	0.059	0.0093	37068	7048	1.69259e-10	8.56103e-05	1.97691e-06	0.999912	6.64964e-07
Brain_Caudate_basal_ganglia	rs12042908	1	74997762	A	G	0.493056	0.493056	-0.0434559	0.0879974	0.622313	288	0.0586	0.0077	38693	4779	5.60812e-16	8.21699e-09	6.82503e-08	1	3.91343e-09
Brain_Caudate_basal_ganglia	rs7138803	12	50247468	G	A	0.385417	0.385417	-0.0766798	0.0822231	0.352878	288	0.0729	0.008	37067	3845	7.1788e-21	1.8189e-13	3.94678e-08	1	2.86055e-09
Brain_Caudate_basal_ganglia	rs7138803	12	50247468	G	A	0.385417	0.385417	-0.0435769	0.0881245	0.621848	288	0.0729	0.008	37067	4131	6.06454e-22	1.81533e-13	3.34073e-09	1	1.76685e-10
Brain_Caudate_basal_ganglia	rs12042908	1	74997762	A	G	0.493056	0.493056	-0.0953879	0.0899464	0.291013	288	0.0586	0.0077	38693	4739	8.71956e-22	8.21701e-09	1.06116e-13	1	9.97257e-11
Brain_Caudate_basal_ganglia	rs12042908	1	74997762	A	G	0.493056	0.493056	0.0304582	0.104624	0.771453	288	0.0586	0.0077	38693	4673	7.54208e-25	8.2523e-09	9.13936e-17	1	5.76169e-11
Brain_Caudate_basal_ganglia	rs7138803	12	50247468	G	A	0.385417	0.385417	0.0349161	0.0623794	0.576685	288	0.0729	0.008	37067	5143	1.60576e-22	1.8042e-13	8.90009e-10	1	5.69287e-11
Brain_Caudate_basal_ganglia	rs17817449	16	53813367	T	G	0.40625	0.40625	-0.00204447	0.0634337	0.974341	288	-0.0683	0.008	36963	5835	7.44885e-22	5.86362e-12	1.27035e-10	1	6.81179e-12
Tissue	SNP	Chr	Pos	Ref	Alt	AF	MAF	beta_eqtl	se_eqtl	pv_eQTL	n_eQTL	beta_GWAS	se_GWAS	N	nsnps	PP.H0.abf	PP.H1.abf	PP.H2.abf	PP.H3.abf	PP.H4.abf
Brain_Cerebellar_Hemisphere	rs72833479	17	45960449	G	A	0.22	0.22	0.238954	0.150744	0.115994	250	0.044	0.0089	39618	5209	0.000249672	0.00620482	0.00389336	0.0958636	0.893789
Brain_Cerebellar_Hemisphere	rs11865086	16	30130493	C	A	0.465217	0.465217	-0.381746	0.102002	0.000300113	250	-0.0393	0.0076	39722	2018	0.0016716	0.0384183	0.0174337	0.400135	0.542342
Brain_Cerebellar_Hemisphere	rs72833479	17	45960449	G	A	0.22	0.22	0.18678	0.14172	0.190443	250	0.044	0.0089	39618	5235	0.000916073	0.0287708	0.0142837	0.448094	0.507935
Brain_Cerebellar_Hemisphere	rs11865086	16	30130493	C	A	0.465217	0.465217	0.350313	0.102984	0.000954719	250	-0.0393	0.0076	39722	2662	0.000551529	0.0413474	0.00633323	0.474317	0.477451
Brain_Cerebellar_Hemisphere	rs11865086	16	30130493	C	A	0.465217	0.465217	0.316282	0.0957946	0.0013216	250	-0.0393	0.0076	39722	2662	0.00430474	0.0488895	0.0494316	0.561065	0.336309
Brain_Cerebellar_Hemisphere	rs11676272	2	25141538	A	G	0.488	0.488	-0.291589	0.0758637	0.000210028	250	-0.075	0.0079	36714	4850	1.86543e-17	1.56293e-15	0.0082007	0.68678	0.30502
Brain_Cerebellar_Hemisphere	rs11865086	16	30130493	C	A	0.465217	0.465217	0.142781	0.0517307	0.00684136	250	-0.0393	0.0076	39722	2552	0.00365241	0.0597867	0.0377542	0.617721	0.281086
Brain_Cerebellar_Hemisphere	rs114285994	16	19935763	G	A	0.116	0.116	-0.311686	0.0876563	0.000570914	250	-0.0737	0.0115	38668	6106	1.34271e-06	1.41823e-05	0.0627878	0.662919	0.274278
Brain_Cerebellar_Hemisphere	rs12042908	1	74997762	A	G	0.492	0.492	0.263003	0.112506	0.0213378	250	0.0586	0.0077	38693	4673	3.18149e-09	3.57433e-09	0.387226	0.434861	0.177913
Brain_Cerebellar_Hemisphere	rs11865086	16	30130493	C	A	0.465217	0.465217	0.0926965	0.0732996	0.20886	250	-0.0393	0.0076	39722	2357	0.0493635	0.0240824	0.510325	0.248798	0.167431
Brain_Cerebellar_Hemisphere	rs72833479	17	45960449	G	A	0.22	0.22	-0.115619	0.0824493	0.16383	250	0.044	0.0089	39618	5308	0.00498446	0.0462318	0.0780764	0.724028	0.146679
Brain_Cerebellar_Hemisphere	rs72833479	17	45960449	G	A	0.22	0.22	0.284543	0.0812087	0.00068004	250	0.044	0.0089	39618	5171	0.000815903	0.0517012	0.0127465	0.807579	0.127158
Brain_Cerebellar_Hemisphere	rs12042908	1	74997762	A	G	0.492	0.492	0.255368	0.0946236	0.008135	250	0.0586	0.0077	38693	4704	1.22614e-09	6.09638e-09	0.149237	0.741901	0.108861
Brain_Cerebellar_Hemisphere	rs117281273	8	42981400	C	G	0.02	0.02	0.700758	0.226217	0.00251343	250	0.1284	0.0248	37850.9	4219	0.0267055	0.0185948	0.499387	0.34761	0.107702
Brain_Cerebellar_Hemisphere	rs11865086	16	30130493	C	A	0.465217	0.465217	0.129705	0.0610889	0.0361315	250	-0.0393	0.0076	39722	2530	0.0630989	0.0169124	0.650161	0.174167	0.0956611
Brain_Cerebellar_Hemisphere	rs61765650	1	72753112	A	G	0.168	0.168	0.884427	0.132939	1.41563e-09	250	0.0585	0.0102	38693.1	4272	8.32508e-31	0.000736983	1.02229e-27	0.904892	0.0943711
Brain_Cerebellar_Hemisphere	rs11865086	16	30130493	C	A	0.465217	0.465217	-0.17095	0.0976152	0.082878	250	-0.0393	0.0076	39722	2564	0.0640189	0.0171984	0.660981	0.177489	0.0803121
Brain_Cerebellar_Hemisphere	rs144376234	1	110114504	C	T	0.044	0.044	-0.197323	0.114963	0.0890921	250	0.1195	0.021	39618	5236	0.000935869	0.000476216	0.609745	0.310189	0.0786543
Brain_Cerebellar_Hemisphere	rs9695734	9	96407983	C	T	0.18	0.18	-0.11318	0.0872847	0.197639	250	-0.0517	0.0106	37506	6358	0.040385	0.0232674	0.548532	0.315959	0.0718562
Brain_Cerebellar_Hemisphere	rs11865086	16	30130493	C	A	0.465217	0.465217	-0.100629	0.054715	0.0687739	250	-0.0393	0.0076	39722	2568	4.60574e-07	0.0819719	4.75679e-06	0.846532	0.071491
Brain_Cerebellar_Hemisphere	rs11865086	16	30130493	C	A	0.465217	0.465217	0.0680042	0.0472318	0.152957	250	-0.0393	0.0076	39722	2558	0.0667036	0.0161396	0.688195	0.166453	0.0625087
Brain_Cerebellar_Hemisphere	rs11865086	16	30130493	C	A	0.465217	0.465217	-0.0831899	0.0679902	0.223911	250	-0.0393	0.0076	39722	2526	0.0728834	0.0158566	0.701147	0.152484	0.0576286
Brain_Cerebellar_Hemisphere	rs7719067	5	153538241	A	G	0.404	0.404	0.13748	0.0579565	0.0195432	250	0.0381	0.0075	39721	6154	0.000993408	0.0412302	0.0211908	0.879444	0.0571418
Brain_Cerebellar_Hemisphere	rs114670539	2	207064335	C	T	0.0483871	0.0483871	0.266281	0.240195	0.270182	250	0.0991	0.0179	39618	5324	0.00402605	0.00262804	0.566563	0.369771	0.0570113
Brain_Cerebellar_Hemisphere	rs11865086	16	30130493	C	A	0.465217	0.465217	0.025784	0.0499209	0.606614	250	-0.0393	0.0076	39722	2085	0.0697582	0.0131495	0.728613	0.137294	0.051185
Brain_Cerebellar_Hemisphere	rs114929124	1	110088657	G	A	0.044	0.044	0.0371526	0.124169	0.765382	250	0.12	0.0211	39618	5393	0.00265411	0.00143154	0.613802	0.331014	0.0510985
Brain_Cerebellar_Hemisphere	rs11865086	16	30130493	C	A	0.465217	0.465217	-0.0364664	0.0934389	0.697143	250	-0.0393	0.0076	39722	2577	0.0659783	0.0178572	0.681498	0.1844	0.0502666
Brain_Cerebellar_Hemisphere	rs11865086	16	30130493	C	A	0.465217	0.465217	-0.146939	0.120827	0.226724	250	-0.0393	0.0076	39722	2564	0.0432694	0.0408808	0.447187	0.422455	0.0462071
Brain_Cerebellar_Hemisphere	rs9695734	9	96407983	C	T	0.18	0.18	0.134193	0.120589	0.268378	250	-0.0517	0.0106	37506	6212	0.0285199	0.036841	0.388614	0.501954	0.0440701
Brain_Cerebellar_Hemisphere	rs11865086	16	30130493	C	A	0.465217	0.465217	0.0426772	0.0480863	0.376871	250	-0.0393	0.0076	39722	2144	0.0660816	0.0173976	0.691661	0.182054	0.0428063
Brain_Cerebellar_Hemisphere	rs11865086	16	30130493	C	A	0.465217	0.465217	-0.0356571	0.0594218	0.549779	250	-0.0393	0.0076	39722	2524	0.0690748	0.0151895	0.716123	0.157433	0.0421797
Brain_Cerebellar_Hemisphere	rs7138803	12	50247468	G	A	0.388	0.388	0.161878	0.121066	0.184133	250	0.0729	0.008	37067	4275	7.57757e-14	9.72441e-14	0.41983	0.538733	0.0414363
Brain_Cerebellar_Hemisphere	rs72833479	17	45960449	G	A	0.22	0.22	-0.0242233	0.10005	0.809174	250	0.044	0.0089	39618	5304	0.0194571	0.038025	0.305031	0.596083	0.0414039
Brain_Cerebellar_Hemisphere	rs543874	1	177889480	A	G	0.196	0.196	0.0650351	0.0838215	0.4396	250	-0.0793	0.0099	36963	4891	6.92532e-10	4.58527e-10	0.576925	0.381942	0.0411329
Brain_Cerebellar_Hemisphere	rs11865086	16	30130493	C	A	0.465217	0.465217	-0.0558325	0.0969114	0.565791	250	-0.0393	0.0076	39722	2519	0.0740819	0.0162858	0.712356	0.15656	0.0407164
Brain_Cerebellar_Hemisphere	rs144376234	1	110114504	C	T	0.044	0.044	-0.0916997	0.11576	0.430091	250	0.1195	0.021	39618	4784	0.00067019	0.000803613	0.436275	0.523091	0.0391608
Brain_Cerebellar_Hemisphere	rs13107325	4	103188709	C	A	0.092	0.092	-0.0812692	0.17833	0.649548	250	0.0953	0.0173	36677	4930	0.00318128	0.00256806	0.528524	0.426607	0.0391192
Brain_Cerebellar_Hemisphere	rs7138803	12	50247468	G	A	0.388	0.388	0.0526223	0.0657766	0.425543	250	0.0729	0.008	37067	3848	1.07788e-13	6.6305e-14	0.595138	0.366058	0.0388038
Brain_Cerebellar_Hemisphere	rs11865086	16	30130493	C	A	0.465217	0.465217	0.00436007	0.0980985	0.964635	250	-0.0393	0.0076	39722	2521	0.0684942	0.0151371	0.718943	0.158847	0.0385796
Brain_Cerebellar_Hemisphere	rs144376234	1	110114504	C	T	0.044	0.044	-0.355952	0.238777	0.13909	250	0.1195	0.021	39618	5350	0.000536353	0.000936354	0.349624	0.610328	0.0385756
Brain_Cerebellar_Hemisphere	rs9695734	9	96407983	C	T	0.18	0.18	0.0502638	0.129871	0.699534	250	-0.0517	0.0106	37506	6363	0.0293699	0.0370131	0.396024	0.499047	0.0385458
Brain_Cerebellar_Hemisphere	rs11215427	11	115093438	G	C	0.288	0.288	-0.0534582	0.0933137	0.56797	250	-0.0461	0.0087	38160	5631	0.030283	0.0147614	0.6167	0.300571	0.0376851
Brain_Cerebellar_Hemisphere	rs72833479	17	45960449	G	A	0.22	0.22	-0.0416204	0.0673219	0.537788	250	0.044	0.0089	39618	3213	0.183397	0.0893024	0.464111	0.225955	0.0372348
Brain_Cerebellar_Hemisphere	rs1336980	9	129377855	G	C	0.384	0.384	-0.0354311	0.0763051	0.643388	250	0.0395	0.0079	38668	4758	0.0699326	0.0335062	0.581062	0.278361	0.0371381
Brain_Cerebellar_Hemisphere	rs72833479	17	45960449	G	A	0.22	0.22	-0.00942181	0.127827	0.941386	250	0.044	0.0089	39618	5296	0.0376996	0.0200511	0.590978	0.314284	0.0369874
Brain_Cerebellar_Hemisphere	rs62500888	8	28061823	A	G	0.42	0.42	-0.0575488	0.0712174	0.420911	250	0.0472	0.0076	39618	7199	8.93612e-05	7.7771e-05	0.515051	0.448212	0.0365693
Brain_Cerebellar_Hemisphere	rs12313488	12	49705661	A	G	0.316	0.316	-0.0634875	0.127901	0.620684	250	-0.053	0.0086	39617.9	5734	0.000350388	0.000208698	0.60351	0.359427	0.036504
Brain_Cerebellar_Hemisphere	rs62500888	8	28061823	A	G	0.42	0.42	-0.00638191	0.0859046	0.940923	250	0.0472	0.0076	39618	5447	0.000112227	5.55843e-05	0.644307	0.319079	0.0364461
Brain_Cerebellar_Hemisphere	rs7138803	12	50247468	G	A	0.388	0.388	0.00294353	0.0872993	0.973168	250	0.0729	0.008	37067	4035	1.22866e-13	5.1329e-14	0.680144	0.284103	0.0357524
Brain_Cerebellar_Hemisphere	rs117281273	8	42981400	C	G	0.02	0.02	0.280175	0.392678	0.477151	250	0.1284	0.0248	37850.9	4495	0.0195291	0.0293743	0.365836	0.550228	0.035033
Brain_Cerebellar_Hemisphere	rs7138803	12	50247468	G	A	0.388	0.388	-0.0483839	0.0552855	0.38352	250	0.0729	0.008	37067	4004	9.30663e-14	8.26299e-14	0.511266	0.453898	0.0348366
Brain_Cerebellar_Hemisphere	rs9695734	9	96407983	C	T	0.18	0.18	0.0275784	0.164969	0.867562	250	-0.0517	0.0106	37506	5591	0.0385813	0.0273657	0.5268	0.373625	0.0336274
Brain_Cerebellar_Hemisphere	rs571312	18	57839769	C	A	0.196	0.196	0.0510349	0.111696	0.648699	250	0.059	0.0093	37068	7220	4.64965e-05	3.61868e-05	0.54375	0.423151	0.0330156
Brain_Cerebellar_Hemisphere	rs7719067	5	153538241	A	G	0.404	0.404	0.016626	0.0487464	0.733745	250	0.0381	0.0075	39721	6075	0.0257508	0.0167846	0.559956	0.364952	0.0325566
Brain_Cerebellar_Hemisphere	rs7138803	12	50247468	G	A	0.388	0.388	0.00702843	0.076579	0.927051	250	0.0729	0.008	37067	3857	1.10615e-13	6.44004e-14	0.611632	0.356063	0.032305
Brain_Cerebellar_Hemisphere	rs7138803	12	50247468	G	A	0.388	0.388	-0.0188853	0.12152	0.876803	250	0.0729	0.008	37067	4657	1.0333e-13	7.18136e-14	0.570974	0.396789	0.0322375
Brain_Cerebellar_Hemisphere	rs11215427	11	115093438	G	C	0.288	0.288	-0.0394557	0.0849019	0.643112	250	-0.0461	0.0087	38160	5808	0.024984	0.0199361	0.513355	0.409602	0.0321231
Brain_Cerebellar_Hemisphere	rs1336980	9	129377855	G	C	0.384	0.384	0.0282828	0.092061	0.759297	250	0.0395	0.0079	38668	4153	0.0588468	0.0465204	0.481977	0.380988	0.031668
Brain_Cerebellar_Hemisphere	rs9695734	9	96407983	C	T	0.18	0.18	0.102049	0.130288	0.435271	250	-0.0517	0.0106	37506	6449	0.0243983	0.0427102	0.3281	0.574323	0.0304684
Brain_Cerebellar_Hemisphere	rs11865086	16	30130493	C	A	0.465217	0.465217	0.220177	0.122356	0.0748708	250	-0.0393	0.0076	39722	2193	0.00501335	0.079554	0.0524945	0.832976	0.0299619
Brain_Cerebellar_Hemisphere	rs11215427	11	115093438	G	C	0.288	0.288	0.0271856	0.0866318	0.754303	250	-0.0461	0.0087	38160	5421	0.0235393	0.0216062	0.482916	0.443228	0.0287105
Brain_Cerebellar_Hemisphere	rs117281273	8	42981400	C	G	0.02	0.02	-0.154782	0.403258	0.701897	250	0.1284	0.0248	37850.9	4276	0.0147101	0.0345876	0.275708	0.648239	0.0267548
Brain_Cerebellar_Hemisphere	rs7138803	12	50247468	G	A	0.388	0.388	0.0737007	0.100197	0.463673	250	0.0729	0.008	37067	4932	7.2415e-14	1.03601e-13	0.400537	0.573007	0.0264564
Brain_Cerebellar_Hemisphere	rs11865086	16	30130493	C	A	0.465217	0.465217	0.242353	0.0710922	0.000931877	250	-0.0393	0.0076	39722	2530	0.000420801	0.0858134	0.00433101	0.883191	0.0262436
Brain_Cerebellar_Hemisphere	rs4477562	13	54104968	C	T	0.132	0.132	-0.213617	0.183821	0.247884	250	0.0802	0.0112	39618	4987	7.27724e-08	2.08421e-07	0.252414	0.722892	0.0246938
Brain_Cerebellar_Hemisphere	rs117281273	8	42981400	C	G	0.02	0.02	0.0338442	0.228549	0.882567	250	0.1284	0.0248	37850.9	5138	0.0150303	0.0370538	0.266513	0.657003	0.0243995
Brain_Cerebellar_Hemisphere	rs7138803	12	50247468	G	A	0.388	0.388	0.0366304	0.0859673	0.670926	250	0.0729	0.008	37067	4272	7.79865e-14	9.74031e-14	0.433921	0.541932	0.0241465
Brain_Cerebellar_Hemisphere	rs9695734	9	96407983	C	T	0.18	0.18	0.17751	0.142491	0.215676	250	-0.0517	0.0106	37506	6457	0.0215283	0.0462366	0.289138	0.620963	0.0221343
Brain_Cerebellar_Hemisphere	rs114285994	16	19935763	G	A	0.116	0.116	0.112172	0.0971794	0.251057	250	-0.0737	0.0115	38668	4603	4.70082e-06	1.61853e-05	0.220803	0.760226	0.0189495
Brain_Cerebellar_Hemisphere	rs11215427	11	115093438	G	C	0.288	0.288	0.029928	0.116765	0.798224	250	-0.0461	0.0087	38160	5389	0.016359	0.0291407	0.336404	0.599228	0.0188687
Brain_Cerebellar_Hemisphere	rs7719067	5	153538241	A	G	0.404	0.404	0.00901654	0.0571502	0.874947	250	0.0381	0.0075	39721	6217	0.015952	0.028284	0.337909	0.599116	0.0187383
Brain_Cerebellar_Hemisphere	rs4760600	12	49314994	A	G	0.36	0.36	0.0623866	0.0855278	0.467394	250	0.0383	0.0078	37612	6195	0.013307	0.0298825	0.289038	0.649052	0.0187198
Brain_Cerebellar_Hemisphere	rs4923207	11	24757325	T	G	0.229839	0.229839	0.0616644	0.113718	0.588812	250	0.0485	0.0099	38266	8225	0.231615	0.225662	0.265534	0.258691	0.0184982
Brain_Cerebellar_Hemisphere	rs4760600	12	49314994	A	G	0.36	0.36	-0.0323338	0.0847919	0.703743	250	0.0383	0.0078	37612	6144	0.0125212	0.0304193	0.274166	0.666047	0.0168469
Brain_Cerebellar_Hemisphere	rs939584	2	621558	C	T	0.168	0.168	0.114382	0.11037	0.302465	250	0.1066	0.0102	38668	6496	7.50645e-21	2.99029e-20	0.19736	0.786192	0.016448
Brain_Cerebellar_Hemisphere	rs34046390	8	42712654	C	G	0.036	0.036	-0.0398737	0.229027	0.862128	250	0.1018	0.0209	39618	5625	0.0411624	0.151588	0.169095	0.622708	0.0154461
Brain_Cerebellar_Hemisphere	rs114285994	16	19935763	G	A	0.116	0.116	0.187684	0.0887083	0.0367775	250	-0.0737	0.0115	38668	5585	1.19622e-07	2.08958e-05	0.00560497	0.979074	0.0152998
Brain_Cerebellar_Hemisphere	rs144376234	1	110114504	C	T	0.044	0.044	-0.0913668	0.243291	0.708028	250	0.1195	0.021	39618	5485	0.000269792	0.00123568	0.176227	0.807124	0.0151435
Brain_Cerebellar_Hemisphere	rs12641981	4	45179883	C	T	0.416	0.416	-0.0213886	0.0598079	0.721358	250	0.044	0.008	34819	6489	0.00556443	0.0138039	0.27745	0.688264	0.014918
Brain_Cerebellar_Hemisphere	rs9695734	9	96407983	C	T	0.18	0.18	-0.192135	0.146404	0.192314	250	-0.0517	0.0106	37506	6488	0.00620453	0.0619425	0.0835018	0.83362	0.0147315
Brain_Cerebellar_Hemisphere	rs17817449	16	53813367	T	G	0.404	0.404	0.0506857	0.0731715	0.490059	250	-0.0683	0.008	36963	6126	1.28925e-12	4.48201e-12	0.220251	0.76568	0.0140688
Brain_Cerebellar_Hemisphere	rs7138803	12	50247468	G	A	0.388	0.388	0.0316469	0.112117	0.778305	250	0.0729	0.008	37067	5136	4.58327e-14	1.32017e-13	0.254114	0.731939	0.0139474
Brain_Cerebellar_Hemisphere	rs72833479	17	45960449	G	A	0.22	0.22	0.139482	0.0608917	0.0240205	250	0.044	0.0089	39618	5315	4.97604e-10	0.0592007	7.80148e-09	0.928141	0.0126578
Brain_Cerebellar_Hemisphere	rs11865086	16	30130493	C	A	0.465217	0.465217	-0.00374398	0.0790661	0.962324	250	-0.0393	0.0076	39722	2577	3.58023e-11	0.0897294	3.58726e-10	0.899042	0.0112286
Brain_Cerebellar_Hemisphere	rs72833479	17	45960449	G	A	0.22	0.22	0.252172	0.0650192	0.000185457	250	0.044	0.0089	39618	5333	1.78793e-05	0.0593902	0.000279968	0.929965	0.0103466
Brain_Cerebellar_Hemisphere	rs11215427	11	115093438	G	C	0.288	0.288	-0.18525	0.120716	0.127951	250	-0.0461	0.0087	38160	5313	0.00423614	0.0416382	0.0871676	0.856784	0.0101738
Brain_Cerebellar_Hemisphere	rs543874	1	177889480	A	G	0.196	0.196	0.118234	0.123994	0.342547	250	-0.0793	0.0099	36963	5718	1.53007e-10	1.03066e-09	0.127994	0.862162	0.00984354
Brain_Cerebellar_Hemisphere	rs11676272	2	25141538	A	G	0.488	0.488	-0.117644	0.0962602	0.224441	250	-0.075	0.0079	36714	5990	2.19066e-16	2.03313e-15	0.0964033	0.8947	0.00889639
Brain_Cerebellar_Hemisphere	rs114285994	16	19935763	G	A	0.116	0.116	-0.433884	0.160081	0.00787363	250	-0.0737	0.0115	38668	6169	1.30636e-07	2.10453e-05	0.0061147	0.985061	0.00880296
Brain_Cerebellar_Hemisphere	rs13107325	4	103188709	C	A	0.092	0.092	-0.135949	0.19294	0.482641	250	0.0953	0.0173	36677	4968	0.000497946	0.00544655	0.0827005	0.904573	0.00678205
Brain_Cerebellar_Hemisphere	rs12641981	4	45179883	C	T	0.416	0.416	-0.0170785	0.106214	0.872571	250	0.044	0.008	34819	6490	0.00254903	0.0169798	0.127107	0.846686	0.00667885
Brain_Cerebellar_Hemisphere	rs11676272	2	25141538	A	G	0.488	0.488	-0.0330381	0.127883	0.796655	250	-0.075	0.0079	36714	4563	2.59673e-16	2.01059e-15	0.113682	0.880211	0.00610702
Brain_Cerebellar_Hemisphere	rs17817449	16	53813367	T	G	0.404	0.404	-0.0433641	0.0722381	0.549629	250	-0.0683	0.008	36963	6015	5.41721e-13	5.28223e-12	0.0924784	0.901736	0.00578595
Brain_Cerebellar_Hemisphere	rs11215427	11	115093438	G	C	0.288	0.288	0.00590634	0.121158	0.961214	250	-0.0461	0.0087	38160	5900	0.00500622	0.0411897	0.102743	0.845336	0.00572488
Brain_Cerebellar_Hemisphere	rs114285994	16	19935763	G	A	0.116	0.116	-0.0151609	0.142114	0.915249	250	-0.0737	0.0115	38668	4525	1.51893e-06	1.96556e-05	0.0713831	0.923721	0.00487497
Brain_Cerebellar_Hemisphere	rs11676272	2	25141538	A	G	0.488	0.488	-0.00528719	0.0526353	0.920183	250	-0.075	0.0079	36714	6121	4.97188e-16	5.02065e-15	0.0896738	0.90553	0.00479658
Brain_Cerebellar_Hemisphere	rs9695734	9	96407983	C	T	0.18	0.18	-0.139456	0.141699	0.327337	250	-0.0517	0.0106	37506	6126	2.93308e-06	0.0684905	3.9693e-05	0.926866	0.00460058
Brain_Cerebellar_Hemisphere	rs114285994	16	19935763	G	A	0.116	0.116	0.618953	0.129375	5.74844e-06	250	-0.0737	0.0115	38668	6108	8.31192e-35	2.12925e-05	3.88683e-30	0.995678	0.00430071
Brain_Cerebellar_Hemisphere	rs72833479	17	45960449	G	A	0.22	0.22	-0.0469903	0.116094	0.686492	250	0.044	0.0089	39618	4107	9.21213e-06	0.0686525	0.000124446	0.927415	0.0037984
Brain_Cerebellar_Hemisphere	rs12042908	1	74997762	A	G	0.492	0.492	0.010327	0.0867355	0.905457	250	0.0586	0.0077	38693	4726	5.5017e-10	7.67329e-09	0.0666601	0.929714	0.00362601
Brain_Cerebellar_Hemisphere	rs72833479	17	45960449	G	A	0.22	0.22	-0.0971917	0.0986766	0.326956	250	0.044	0.0089	39618	3616	9.88882e-09	0.0912481	9.81772e-08	0.905918	0.0028342
Brain_Cerebellar_Hemisphere	rs4760600	12	49314994	A	G	0.36	0.36	0.0225331	0.0655545	0.731749	250	0.0383	0.0078	37612	6332	0.00130157	0.0471272	0.0255089	0.923619	0.00244341
Brain_Cerebellar_Hemisphere	rs11676272	2	25141538	A	G	0.488	0.488	-0.121868	0.130453	0.352392	250	-0.075	0.0079	36714	5915	6.62288e-17	2.2009e-15	0.0291558	0.968896	0.00194776
Brain_Cerebellar_Hemisphere	rs11865086	16	30130493	C	A	0.465217	0.465217	-0.075044	0.063921	0.243098	250	-0.0393	0.0076	39722	2601	2.68444e-06	0.0869669	2.81379e-05	0.911573	0.00142932
Brain_Cerebellar_Hemisphere	rs12042908	1	74997762	A	G	0.492	0.492	-0.101786	0.106223	0.340187	250	0.0586	0.0077	38693	4770	1.52332e-10	8.05241e-09	0.0185408	0.980081	0.00137858
Brain_Cerebellar_Hemisphere	rs144376234	1	110114504	C	T	0.044	0.044	0.205741	0.27206	0.451234	250	0.1195	0.021	39618	5407	1.78508e-05	0.00151132	0.0116425	0.985698	0.00113028
Brain_Cerebellar_Hemisphere	rs13107325	4	103188709	C	A	0.092	0.092	0.0162262	0.123448	0.895682	250	0.0953	0.0173	36677	5801	8.52849e-05	0.00653959	0.0127737	0.979478	0.00112359
Brain_Cerebellar_Hemisphere	rs9695734	9	96407983	C	T	0.18	0.18	-0.0642557	0.0803647	0.425811	250	-0.0517	0.0106	37506	5742	0.000409854	0.0677658	0.00559534	0.92514	0.00108882
Brain_Cerebellar_Hemisphere	rs11865086	16	30130493	C	A	0.465217	0.465217	0.0923722	0.113497	0.417596	250	-0.0393	0.0076	39722	2190	4.18321e-05	0.0870432	0.000438006	0.91139	0.0010868
Brain_Cerebellar_Hemisphere	rs11865086	16	30130493	C	A	0.465217	0.465217	0.0536067	0.0973677	0.583128	250	-0.0393	0.0076	39722	2184	2.78271e-06	0.0870901	2.91349e-05	0.911828	0.00104959
Brain_Cerebellar_Hemisphere	rs72833479	17	45960449	G	A	0.22	0.22	0.0405224	0.0881524	0.646711	250	0.044	0.0089	39618	4867	2.23337e-05	0.0602678	0.000347732	0.938361	0.0010014
Brain_Cerebellar_Hemisphere	rs72833479	17	45960449	G	A	0.22	0.22	0.117278	0.144862	0.420046	250	0.044	0.0089	39618	4916	5.55874e-05	0.0602091	0.000865887	0.937878	0.000991504
Brain_Cerebellar_Hemisphere	rs13107325	4	103188709	C	A	0.092	0.092	-0.0986161	0.122235	0.421657	250	0.0953	0.0173	36677	4964	4.64905e-05	0.00593297	0.00772115	0.985347	0.000951911
Brain_Cerebellar_Hemisphere	rs72833479	17	45960449	G	A	0.22	0.22	0.00251886	0.098719	0.979693	250	0.044	0.0089	39618	5304	6.88529e-11	0.0599083	1.07942e-09	0.939191	0.000900595
Brain_Cerebellar_Hemisphere	rs11865086	16	30130493	C	A	0.465217	0.465217	-0.0618076	0.0512842	0.230888	250	-0.0393	0.0076	39722	2503	2.46884e-09	0.12396	1.74305e-08	0.875176	0.000864089
Brain_Cerebellar_Hemisphere	rs11865086	16	30130493	C	A	0.465217	0.465217	-0.0280882	0.106849	0.79317	250	-0.0393	0.0076	39722	2518	1.63325e-06	0.0860884	1.7322e-05	0.913039	0.00085395
Brain_Cerebellar_Hemisphere	rs62500888	8	28061823	A	G	0.42	0.42	-0.051133	0.111598	0.64778	250	0.0472	0.0076	39618	7497	2.09984e-06	0.000171318	0.0120966	0.98692	0.000809931
Brain_Cerebellar_Hemisphere	rs4760600	12	49314994	A	G	0.36	0.36	-0.103615	0.11152	0.355003	250	0.0383	0.0078	37612	6403	1.09097e-13	0.0487773	2.12577e-12	0.950434	0.000788769
Brain_Cerebellar_Hemisphere	rs939584	2	621558	C	T	0.168	0.168	-0.179663	0.162196	0.270575	250	0.1066	0.0102	38668	7333	2.96748e-22	3.77551e-20	0.00779313	0.991515	0.000692053
Brain_Cerebellar_Hemisphere	rs1336980	9	129377855	G	C	0.384	0.384	-0.0459628	0.0883063	0.603837	250	0.0395	0.0079	38668	4477	8.50044e-09	0.108371	6.98849e-08	0.890956	0.000672788
Brain_Cerebellar_Hemisphere	rs9695734	9	96407983	C	T	0.18	0.18	0.0441478	0.0887996	0.620134	250	-0.0517	0.0106	37506	6499	3.86444e-05	0.0692811	0.0005185	0.929558	0.000603308
Brain_Cerebellar_Hemisphere	rs1336980	9	129377855	G	C	0.384	0.384	0.0046518	0.0717929	0.948463	250	0.0395	0.0079	38668	4475	4.60334e-08	0.108538	3.77841e-07	0.890872	0.000590005
Brain_Cerebellar_Hemisphere	rs7138803	12	50247468	G	A	0.388	0.388	-0.184326	0.084665	0.0317546	250	0.0729	0.008	37067	4290	3.62197e-16	1.81309e-13	0.00199256	0.997443	0.000564868
Brain_Cerebellar_Hemisphere	rs13107325	4	103188709	C	A	0.092	0.092	-0.10353	0.15195	0.497183	250	0.0953	0.0173	36677	4974	5.18497e-06	0.00597627	0.000861269	0.99271	0.000447157
Brain_Cerebellar_Hemisphere	rs9695734	9	96407983	C	T	0.18	0.18	0.136092	0.0810866	0.0963094	250	-0.0517	0.0106	37506	6417	1.55349e-06	0.0756399	1.8975e-05	0.923893	0.000446308
Brain_Cerebellar_Hemisphere	rs9695734	9	96407983	C	T	0.18	0.18	-0.115554	0.121162	0.342461	250	-0.0517	0.0106	37506	6281	5.92963e-10	0.0689909	7.99819e-09	0.930584	0.000425371
Brain_Cerebellar_Hemisphere	rs117281273	8	42981400	C	G	0.02	0.02	-0.0325782	0.210116	0.877086	250	0.1284	0.0248	37850.9	4694	1.30479e-13	0.0510575	2.42412e-12	0.948579	0.000363025
Brain_Cerebellar_Hemisphere	rs9695734	9	96407983	C	T	0.18	0.18	-0.115375	0.132293	0.385172	250	-0.0517	0.0106	37506	6224	4.98255e-14	0.0689744	6.72308e-13	0.93069	0.000335862
Brain_Cerebellar_Hemisphere	rs12042908	1	74997762	A	G	0.492	0.492	0.0329908	0.0754019	0.662641	250	0.0586	0.0077	38693	4670	4.6394e-11	8.20743e-09	0.00561906	0.994053	0.000327913
Brain_Cerebellar_Hemisphere	rs13107325	4	103188709	C	A	0.092	0.092	0.175944	0.144907	0.227454	250	0.0953	0.0173	36677	4974	5.40705e-11	0.00598277	8.98136e-09	0.993766	0.000251179
Brain_Cerebellar_Hemisphere	rs7138803	12	50247468	G	A	0.388	0.388	0.0433564	0.116718	0.711055	250	0.0729	0.008	37067	4839	5.03194e-16	1.80418e-13	0.00278085	0.997063	0.000156127
Brain_Cerebellar_Hemisphere	rs12641981	4	45179883	C	T	0.416	0.416	-0.156654	0.0841938	0.0656483	250	0.044	0.008	34819	6490	9.18999e-10	0.0196574	4.58257e-08	0.980212	0.000130596
Brain_Cerebellar_Hemisphere	rs62500888	8	28061823	A	G	0.42	0.42	-0.0192593	0.063848	0.763532	250	0.0472	0.0076	39618	6797	3.49943e-07	0.000173352	0.00201403	0.997695	0.000117702
Brain_Cerebellar_Hemisphere	rs114670539	2	207064335	C	T	0.0483871	0.0483871	-0.206761	0.100923	0.0430344	250	0.0991	0.0179	39618	5394	2.97364e-07	0.00705677	4.1838e-05	0.99286	4.062e-05
Brain_Cerebellar_Hemisphere	rs144376234	1	110114504	C	T	0.044	0.044	0.238643	0.234548	0.31132	250	0.1195	0.021	39618	5408	3.74698e-23	0.00153104	2.44351e-20	0.99843	3.94204e-05
Brain_Cerebellar_Hemisphere	rs114670539	2	207064335	C	T	0.0483871	0.0483871	-0.000777156	0.219054	0.997176	250	0.0991	0.0179	39618	5228	1.36258e-09	0.00704962	1.91914e-07	0.992911	3.9366e-05
Brain_Cerebellar_Hemisphere	rs144376234	1	110114504	C	T	0.044	0.044	0.494624	0.262229	0.0620811	250	0.1195	0.021	39618	5395	5.54682e-61	0.00153085	3.61773e-58	0.998446	2.34553e-05
Brain_Cerebellar_Hemisphere	rs62500888	8	28061823	A	G	0.42	0.42	-0.119081	0.10317	0.251082	250	0.0472	0.0076	39618	5462	2.06532e-09	0.000173829	1.18789e-05	0.999794	1.99939e-05
Brain_Cerebellar_Hemisphere	rs62500888	8	28061823	A	G	0.42	0.42	0.0357377	0.119637	0.765758	250	0.0472	0.0076	39618	7532	3.74668e-08	0.000173508	0.000215849	0.999592	1.86459e-05
Brain_Cerebellar_Hemisphere	rs114285994	16	19935763	G	A	0.116	0.116	-0.0961418	0.158247	0.544827	250	-0.0737	0.0115	38668	4621	4.77011e-09	2.1296e-05	0.000223932	0.999737	1.75104e-05
Brain_Cerebellar_Hemisphere	rs144376234	1	110114504	C	T	0.044	0.044	0.881999	0.276801	0.00190714	250	0.1195	0.021	39618	5384	2.54384e-08	0.00153114	1.6588e-05	0.998436	1.66884e-05
Brain_Cerebellar_Hemisphere	rs144376234	1	110114504	C	T	0.044	0.044	0.625164	0.250509	0.0141629	250	0.1195	0.021	39618	5186	1.39918e-08	0.00153275	9.11433e-06	0.998442	1.60697e-05
Brain_Cerebellar_Hemisphere	rs11676272	2	25141538	A	G	0.488	0.488	0.0287499	0.103685	0.78212	250	-0.075	0.0079	36714	6001	4.36964e-19	2.27176e-15	0.000192307	0.999797	1.05476e-05
Brain_Cerebellar_Hemisphere	rs12313488	12	49705661	A	G	0.316	0.316	-0.0243479	0.103383	0.81428	250	-0.053	0.0086	39617.9	5271	3.8146e-09	0.000581416	6.557e-06	0.999408	3.74884e-06
Brain_Cerebellar_Hemisphere	rs12313488	12	49705661	A	G	0.316	0.316	-0.141246	0.101373	0.166519	250	-0.053	0.0086	39617.9	6008	8.92338e-15	0.000586898	1.51954e-11	0.99941	2.96135e-06
Brain_Cerebellar_Hemisphere	rs4477562	13	54104968	C	T	0.132	0.132	-0.209704	0.0995565	0.0376011	250	0.0802	0.0112	39618	4808	3.86193e-12	2.88726e-07	1.33756e-05	0.999984	2.22479e-06
Brain_Cerebellar_Hemisphere	rs62500888	8	28061823	A	G	0.42	0.42	-0.154669	0.0972266	0.114718	250	0.0472	0.0076	39618	5595	2.75123e-16	0.000173946	1.58138e-12	0.999825	1.20344e-06
Brain_Cerebellar_Hemisphere	rs571312	18	57839769	C	A	0.196	0.196	-0.156289	0.124595	0.212546	250	0.059	0.0093	37068	6804	4.11239e-11	8.54648e-05	4.81137e-07	0.999913	9.27366e-07
Brain_Cerebellar_Hemisphere	rs939584	2	621558	C	T	0.168	0.168	-0.138859	0.156472	0.376912	250	0.1066	0.0102	38668	7634	3.45839e-25	3.80773e-20	9.08245e-06	0.99999	7.19201e-07
Brain_Cerebellar_Hemisphere	rs2720291	12	50197385	G	A	0.4	0.4	0.00357883	0.0756585	0.962364	250	0.058	0.0081	37235	5144	4.77238e-13	1.48783e-07	3.2076e-06	0.999996	1.85161e-07
Brain_Cerebellar_Hemisphere	rs12042908	1	74997762	A	G	0.492	0.492	-0.0896402	0.0777634	0.251689	250	0.0586	0.0077	38693	4771	1.48416e-15	8.21605e-09	1.80641e-07	1	1.72312e-08
Brain_Cerebellar_Hemisphere	rs939584	2	621558	C	T	0.168	0.168	-0.0646383	0.147372	0.661865	250	0.1066	0.0102	38668	7634	7.89911e-28	3.80777e-20	2.07447e-08	1	1.38286e-09
Brain_Cerebellar_Hemisphere	rs7138803	12	50247468	G	A	0.388	0.388	-0.00695482	0.103078	0.946337	250	0.0729	0.008	37067	3843	1.86426e-21	1.80914e-13	1.03047e-08	1	5.41553e-10
Brain_Cerebellar_Hemisphere	rs12042908	1	74997762	A	G	0.492	0.492	-0.140817	0.110121	0.203858	250	0.0586	0.0077	38693	4730	8.86059e-36	8.21542e-09	1.07853e-27	1	1.41789e-10
Brain_Cerebellar_Hemisphere	rs7138803	12	50247468	G	A	0.388	0.388	0.00388221	0.0928114	0.966716	250	0.0729	0.008	37067	4129	2.9361e-22	1.80425e-13	1.62733e-09	1	8.65436e-11
Brain_Cerebellar_Hemisphere	rs7138803	12	50247468	G	A	0.388	0.388	0.0292271	0.122001	0.811144	250	0.0729	0.008	37067	5137	1.27766e-23	1.80365e-13	7.08372e-11	1	3.3875e-11
Brain_Cerebellar_Hemisphere	rs7138803	12	50247468	G	A	0.388	0.388	0.0164563	0.0853313	0.847455	250	0.0729	0.008	37067	5143	2.8026e-25	1.80366e-13	1.55384e-12	1	6.41362e-12
Brain_Cerebellar_Hemisphere	rs17817449	16	53813367	T	G	0.404	0.404	-0.00542368	0.0770204	0.943997	250	-0.0683	0.008	36963	5838	2.58359e-50	5.85555e-12	4.4122e-39	1	6.06811e-14
Brain_Cerebellar_Hemisphere	rs7138803	12	50247468	G	A	0.388	0.388	0.179197	0.0919804	0.0541111	250	0.0729	0.008	37067	4197	1.65331e-41	1.80423e-13	9.16355e-29	1	1.72639e-15
Tissue	SNP	Chr	Pos	Ref	Alt	AF	MAF	beta_eqtl	se_eqtl	pv_eQTL	n_eQTL	beta_GWAS	se_GWAS	N	nsnps	PP.H0.abf	PP.H1.abf	PP.H2.abf	PP.H3.abf	PP.H4.abf
Brain_Cerebellum	rs11865086	16	30130493	C	A	0.485816	0.485816	-0.221708	0.0872339	0.0123443	308	-0.0393	0.0076	39722	2565	0.000175843	0.00556572	0.0018086	0.056309	0.936141
Brain_Cerebellum	rs11865086	16	30130493	C	A	0.485816	0.485816	0.251223	0.0688931	0.000398047	308	-0.0393	0.0076	39722	2531	0.00285482	0.0155969	0.0294133	0.159903	0.792232
Brain_Cerebellum	rs114285994	16	19935763	G	A	0.12987	0.12987	-0.316714	0.0764749	6.54692e-05	308	-0.0737	0.0115	38668	6114	2.38525e-07	9.66961e-06	0.0111198	0.450247	0.538623
Brain_Cerebellum	rs56133711	11	27723334	G	A	0.220779	0.220779	0.138119	0.0611193	0.0256828	308	0.0566	0.0089	38160	4995	1.45345e-05	1.81762e-05	0.229029	0.285928	0.48501
Brain_Cerebellum	rs72833479	17	45960449	G	A	0.207792	0.207792	0.363814	0.0913633	0.000119047	308	0.044	0.0089	39618	5178	4.56707e-05	0.03235	0.000716397	0.506986	0.459902
Brain_Cerebellum	rs11865086	16	30130493	C	A	0.485816	0.485816	0.279636	0.0559336	2.03925e-06	308	-0.0393	0.0076	39722	2555	4.39853e-07	0.0505061	4.5307e-06	0.519808	0.429681
Brain_Cerebellum	rs11676272	2	25141538	A	G	0.480519	0.480519	-0.189874	0.0584189	0.00150613	308	-0.075	0.0079	36714	4889	3.24006e-16	1.00101e-15	0.142693	0.440429	0.416877
Brain_Cerebellum	rs11865086	16	30130493	C	A	0.485816	0.485816	-0.291059	0.099983	0.00431359	308	-0.0393	0.0076	39722	2706	0.00575458	0.0419964	0.0657299	0.479284	0.407236
Brain_Cerebellum	rs11676272	2	25141538	A	G	0.480519	0.480519	-0.339797	0.0625139	3.02544e-07	308	-0.075	0.0079	36714	4848	5.07189e-21	1.51627e-15	2.23057e-06	0.666507	0.333491
Brain_Cerebellum	rs543874	1	177889480	A	G	0.204545	0.204545	-0.350747	0.129684	0.00785894	308	-0.0793	0.0099	36963	5562	4.81784e-10	3.65578e-10	0.402757	0.305321	0.291922
Brain_Cerebellum	rs72833479	17	45960449	G	A	0.207792	0.207792	0.212312	0.063811	0.00117286	308	0.044	0.0089	39618	5283	0.00158682	0.0427427	0.024934	0.671362	0.259374
Brain_Cerebellum	rs117281273	8	42981400	C	G	0.025974	0.025974	0.586093	0.175427	0.00112115	308	0.1284	0.0248	37850.9	4225	0.0181511	0.021454	0.337026	0.398129	0.22524
Brain_Cerebellum	rs72833479	17	45960449	G	A	0.207792	0.207792	-0.0891889	0.0524086	0.091449	308	0.044	0.0089	39618	4622	0.0218462	0.0324118	0.2974	0.441024	0.207318
Brain_Cerebellum	rs114285994	16	19935763	G	A	0.12987	0.12987	-0.229761	0.0479954	4.99226e-06	308	-0.0737	0.0115	38668	6128	4.54873e-08	1.71116e-05	0.00212345	0.798608	0.199252
Brain_Cerebellum	rs11865086	16	30130493	C	A	0.485816	0.485816	-0.353117	0.0787191	1.70825e-05	308	-0.0393	0.0076	39722	2020	1.33922e-06	0.0704486	1.39301e-05	0.732586	0.196951
Brain_Cerebellum	rs7138803	12	50247468	G	A	0.357143	0.357143	-0.174454	0.0752084	0.0220962	308	0.0729	0.008	37067	4074	9.18342e-14	5.62443e-14	0.504864	0.30902	0.186116
Brain_Cerebellum	rs9695734	9	96407983	C	T	0.175325	0.175325	-0.289312	0.141716	0.0434515	308	-0.0517	0.0106	37506	5293	0.100965	0.078221	0.378705	0.293246	0.148863
Brain_Cerebellum	rs72833479	17	45960449	G	A	0.207792	0.207792	0.277024	0.124664	0.0281949	308	0.044	0.0089	39618	5311	0.0299592	0.0222857	0.470721	0.350027	0.127007
Brain_Cerebellum	rs72833479	17	45960449	G	A	0.207792	0.207792	-0.139188	0.0887813	0.119636	308	0.044	0.0089	39618	5314	3.2037e-05	0.0529318	0.000503307	0.831454	0.115078
Brain_Cerebellum	rs11865086	16	30130493	C	A	0.485816	0.485816	-0.098196	0.0559465	0.0818463	308	-0.0393	0.0076	39722	2571	6.90887e-16	0.0790165	7.10884e-15	0.812927	0.108056
Brain_Cerebellum	rs61765650	1	72753112	A	G	0.163399	0.163399	-0.189542	0.0849512	0.0275742	308	0.0585	0.0102	38693.1	4269	0.000394189	0.000337979	0.48381	0.414719	0.100739
Brain_Cerebellum	rs61765650	1	72753112	A	G	0.163399	0.163399	0.934647	0.143727	2.02523e-09	308	0.0585	0.0102	38693.1	4267	2.91232e-62	0.000734624	3.57383e-59	0.901389	0.0978763
Brain_Cerebellum	rs571312	18	57839769	C	A	0.224026	0.224026	0.163727	0.109781	0.138548	308	0.059	0.0093	37068	7003	4.70092e-05	3.26497e-05	0.534906	0.371418	0.0935963
Brain_Cerebellum	rs13107325	4	103188709	C	A	0.100649	0.100649	-0.254859	0.153751	0.100076	308	0.0953	0.0173	36677	4957	0.00378758	0.00165699	0.632024	0.276412	0.0861198
Brain_Cerebellum	rs114670539	2	207064335	C	T	0.0397351	0.0397351	0.201459	0.145196	0.167927	308	0.0991	0.0179	39618	5234	0.00412114	0.00232978	0.580404	0.328031	0.0851137
Brain_Cerebellum	rs62500888	8	28061823	A	G	0.425325	0.425325	-0.0513458	0.0613289	0.404175	308	0.0472	0.0076	39618	7194	9.01142e-05	6.98401e-05	0.518503	0.401769	0.0795678
Brain_Cerebellum	rs117281273	8	42981400	C	G	0.025974	0.025974	0.45863	0.334529	0.173007	308	0.1284	0.0248	37850.9	4282	0.0288806	0.0183276	0.538002	0.341342	0.0734476
Brain_Cerebellum	rs117281273	8	42981400	C	G	0.025974	0.025974	-0.0421667	0.165055	0.798808	308	0.1284	0.0248	37850.9	4098	0.0337291	0.0142433	0.623751	0.263337	0.064939
Brain_Cerebellum	rs72833479	17	45960449	G	A	0.207792	0.207792	0.462745	0.145921	0.00193863	308	0.044	0.0089	39618	5239	1.2478e-05	0.0562001	0.000195108	0.878692	0.0649
Brain_Cerebellum	rs13107325	4	103188709	C	A	0.100649	0.100649	-0.136768	0.111089	0.220732	308	0.0953	0.0173	36677	4966	0.00391639	0.00165861	0.653541	0.276714	0.0641705
Brain_Cerebellum	rs7138803	12	50247468	G	A	0.357143	0.357143	-0.140352	0.0993263	0.160299	308	0.0729	0.008	37067	4387	1.10776e-13	5.98273e-14	0.610393	0.329599	0.0600076
Brain_Cerebellum	rs11215427	11	115093438	G	C	0.262987	0.262987	0.151702	0.0877886	0.0866204	308	-0.0461	0.0087	38160	5420	0.0179431	0.0258259	0.36802	0.529642	0.058569
Brain_Cerebellum	rs117281273	8	42981400	C	G	0.025974	0.025974	-0.149793	0.163586	0.361716	308	0.1284	0.0248	37850.9	3877	0.0334219	0.0151907	0.616357	0.280087	0.0549426
Brain_Cerebellum	rs4923207	11	24757325	T	G	0.238411	0.238411	-0.206856	0.107149	0.0559593	308	0.0485	0.0099	38266	8251	0.24766	0.193794	0.283909	0.222106	0.0525313
Brain_Cerebellum	rs11865086	16	30130493	C	A	0.485816	0.485816	0.0690485	0.0601138	0.253052	308	-0.0393	0.0076	39722	2361	0.0649039	0.0190902	0.668573	0.196597	0.050836
Brain_Cerebellum	rs144376234	1	110114504	C	T	0.0454545	0.0454545	0.00944268	0.0912847	0.917789	308	0.1195	0.021	39618	5417	0.00092724	0.000527628	0.605271	0.344369	0.0489051
Brain_Cerebellum	rs9296780	6	55212064	G	A	0.461039	0.461039	-0.112035	0.0675945	0.100107	308	-0.0401	0.008	37210	7800	0.0212238	0.0323377	0.356131	0.542573	0.0477346
Brain_Cerebellum	rs117281273	8	42981400	C	G	0.025974	0.025974	-0.203419	0.36698	0.580429	308	0.1284	0.0248	37850.9	4781	0.0271966	0.0217245	0.5024	0.401266	0.0474127
Brain_Cerebellum	rs72833479	17	45960449	G	A	0.207792	0.207792	0.147864	0.152698	0.334871	308	0.044	0.0089	39618	5320	0.0248246	0.0322574	0.38993	0.506634	0.0463534
Brain_Cerebellum	rs4477562	13	54104968	C	T	0.133117	0.133117	0.0661996	0.179393	0.71278	308	0.0802	0.0112	39618	4972	1.91139e-07	8.39277e-08	0.6636	0.291336	0.045063
Brain_Cerebellum	rs11865086	16	30130493	C	A	0.485816	0.485816	0.0491879	0.0484587	0.312178	308	-0.0393	0.0076	39722	2538	0.0713019	0.0135601	0.732059	0.139178	0.0439011
Brain_Cerebellum	rs56133711	11	27723334	G	A	0.220779	0.220779	-0.162799	0.0751471	0.0323081	308	0.0566	0.0089	38160	4859	1.08436e-05	4.98624e-05	0.170974	0.786153	0.0428123
Brain_Cerebellum	rs72833479	17	45960449	G	A	0.207792	0.207792	-0.098625	0.0968423	0.310585	308	0.044	0.0089	39618	3215	0.199922	0.0711419	0.506913	0.180343	0.0416801
Brain_Cerebellum	rs11676272	2	25141538	A	G	0.480519	0.480519	0.0572693	0.061874	0.35657	308	-0.075	0.0079	36714	4852	1.34473e-15	8.38121e-16	0.591362	0.368535	0.0401032
Brain_Cerebellum	rs72833479	17	45960449	G	A	0.207792	0.207792	-0.205363	0.0960066	0.0345096	308	0.044	0.0089	39618	5307	8.31144e-07	0.0574716	1.30609e-05	0.903088	0.039426
Brain_Cerebellum	rs9695734	9	96407983	C	T	0.175325	0.175325	-0.162775	0.165469	0.327284	308	-0.0517	0.0106	37506	5599	0.0444527	0.0212912	0.605794	0.290114	0.0383481
Brain_Cerebellum	rs144376234	1	110114504	C	T	0.0454545	0.0454545	0.131088	0.126006	0.300329	308	0.1195	0.021	39618	5324	0.000609036	0.000865928	0.39665	0.56392	0.0379552
Brain_Cerebellum	rs117281273	8	42981400	C	G	0.025974	0.025974	0.529114	0.340304	0.122688	308	0.1284	0.0248	37850.9	4500	0.0139586	0.0350311	0.260293	0.653204	0.0375133
Brain_Cerebellum	rs62500888	8	28061823	A	G	0.425325	0.425325	-0.0691873	0.0863556	0.424646	308	0.0472	0.0076	39618	5445	0.00010319	6.51113e-05	0.590673	0.372669	0.0364895
Brain_Cerebellum	rs62500888	8	28061823	A	G	0.425325	0.425325	0.0828625	0.120243	0.492109	308	0.0472	0.0076	39618	5460	0.000103856	6.44868e-05	0.594984	0.369406	0.035442
Brain_Cerebellum	rs1336980	9	129377855	G	C	0.386364	0.386364	0.0294925	0.068992	0.669818	308	0.0395	0.0079	38668	4780	0.0696906	0.0338816	0.579921	0.281907	0.0346004
Brain_Cerebellum	rs9695734	9	96407983	C	T	0.175325	0.175325	-0.10496	0.0886242	0.238685	308	-0.0517	0.0106	37506	6222	0.0322659	0.0338497	0.439085	0.460603	0.0341965
Brain_Cerebellum	rs144376234	1	110114504	C	T	0.0454545	0.0454545	-0.25196	0.214474	0.242468	308	0.1195	0.021	39618	5355	0.000540076	0.000940872	0.351789	0.612823	0.0339067
Brain_Cerebellum	rs72833479	17	45960449	G	A	0.207792	0.207792	0.0281981	0.141645	0.842549	308	0.044	0.0089	39618	5301	0.0330304	0.0247871	0.519207	0.389597	0.0333783
Brain_Cerebellum	rs939584	2	621558	C	T	0.181818	0.181818	0.026421	0.132402	0.842178	308	0.1066	0.0102	38668	6506	2.15091e-20	1.53824e-20	0.564112	0.403395	0.032493
Brain_Cerebellum	rs114285994	16	19935763	G	A	0.12987	0.12987	0.108477	0.111991	0.33473	308	-0.0737	0.0115	38668	4305	8.73477e-06	1.20136e-05	0.407438	0.560351	0.0321907
Brain_Cerebellum	rs11215427	11	115093438	G	C	0.262987	0.262987	0.0630462	0.124816	0.614429	308	-0.0461	0.0087	38160	5964	0.0267352	0.018326	0.54856	0.375987	0.0303916
Brain_Cerebellum	rs12641981	4	45179883	C	T	0.425325	0.425325	-0.00665863	0.034875	0.848912	308	0.044	0.008	34819	4540	0.0121272	0.00678615	0.609991	0.34131	0.0297857
Brain_Cerebellum	rs17817449	16	53813367	T	G	0.409091	0.409091	0.0375621	0.0427713	0.381631	308	-0.0683	0.008	36963	6130	2.36132e-12	3.32893e-12	0.403083	0.568226	0.0286911
Brain_Cerebellum	rs114285994	16	19935763	G	A	0.12987	0.12987	-0.080763	0.066727	0.228584	308	-0.0737	0.0115	38668	4436	1.11686e-05	2.37018e-05	0.3111	0.660181	0.0286845
Brain_Cerebellum	rs7488361	12	50182265	T	C	0.435065	0.435065	-0.0320998	0.0643091	0.618612	308	-0.0555	0.0079	38160	5138	1.17977e-06	1.08741e-06	0.506564	0.466883	0.0265514
Brain_Cerebellum	rs144376234	1	110114504	C	T	0.0454545	0.0454545	-0.0565457	0.234442	0.809828	308	0.1195	0.021	39618	4796	0.000484003	0.00101173	0.314734	0.657874	0.0258967
Brain_Cerebellum	rs113936771	1	110200152	A	G	0.0487013	0.0487013	-0.132532	0.139761	0.344943	308	-0.122	0.0226	39618	6090	0.0113559	0.0291579	0.261778	0.672128	0.0255803
Brain_Cerebellum	rs17817449	16	53813367	T	G	0.409091	0.409091	0.0780691	0.107316	0.468392	308	-0.0683	0.008	36963	5647	2.43449e-12	3.27582e-12	0.415937	0.559655	0.0244085
Brain_Cerebellum	rs144376234	1	110114504	C	T	0.0454545	0.0454545	1.08622	0.276381	0.00014416	308	0.1195	0.021	39618	5388	1.98708e-05	0.00147541	0.0129467	0.961275	0.0242829
Brain_Cerebellum	rs11865086	16	30130493	C	A	0.485816	0.485816	0.000860727	0.056686	0.987911	308	-0.0393	0.0076	39722	2146	0.0302998	0.0550283	0.31646	0.574708	0.0235043
Brain_Cerebellum	rs7719067	5	153538241	A	G	0.409091	0.409091	0.017043	0.0598893	0.776473	308	0.0381	0.0075	39721	6128	0.0208001	0.0236245	0.436504	0.495752	0.0233197
Brain_Cerebellum	rs12641981	4	45179883	C	T	0.425325	0.425325	-0.0787212	0.0920367	0.39412	308	0.044	0.008	34819	6486	0.00747222	0.0117959	0.371583	0.586571	0.0225776
Brain_Cerebellum	rs72833479	17	45960449	G	A	0.207792	0.207792	-0.0252674	0.110623	0.819726	308	0.044	0.0089	39618	4105	0.0219486	0.0452472	0.297336	0.612939	0.022529
Brain_Cerebellum	rs7138803	12	50247468	G	A	0.357143	0.357143	0.0331706	0.102974	0.747933	308	0.0729	0.008	37067	4292	8.17047e-14	9.59327e-14	0.449675	0.527959	0.0223654
Brain_Cerebellum	rs9695734	9	96407983	C	T	0.175325	0.175325	-0.117807	0.0617206	0.058749	308	-0.0517	0.0106	37506	6178	0.0134782	0.054019	0.182079	0.729727	0.0206973
Brain_Cerebellum	rs13107325	4	103188709	C	A	0.100649	0.100649	0.0659633	0.178259	0.71202	308	0.0953	0.0173	36677	4857	0.00180239	0.00408104	0.298218	0.675213	0.0206856
Brain_Cerebellum	rs939584	2	621558	C	T	0.181818	0.181818	-0.269318	0.116599	0.0226536	308	0.1066	0.0102	38668	4917	2.63137e-21	3.46891e-20	0.0690954	0.910858	0.020047
Brain_Cerebellum	rs144376234	1	110114504	C	T	0.0454545	0.0454545	-0.00325636	0.119416	0.978292	308	0.1195	0.021	39618	5241	0.000356658	0.00114875	0.232182	0.747812	0.0185009
Brain_Cerebellum	rs56133711	11	27723334	G	A	0.220779	0.220779	0.0828996	0.134307	0.538275	308	0.0566	0.0089	38160	4241	1.7771e-05	4.42022e-05	0.281511	0.700189	0.0182379
Brain_Cerebellum	rs11865086	16	30130493	C	A	0.485816	0.485816	0.188843	0.0627175	0.00319065	308	-0.0393	0.0076	39722	2534	5.96145e-10	0.0872921	6.1095e-09	0.894582	0.0181259
Brain_Cerebellum	rs7138803	12	50247468	G	A	0.357143	0.357143	0.00437073	0.0760116	0.954244	308	0.0729	0.008	37067	3901	6.56125e-14	1.12895e-13	0.361249	0.621562	0.0171882
Brain_Cerebellum	rs11865086	16	30130493	C	A	0.485816	0.485816	0.0259011	0.0908393	0.776048	308	-0.0393	0.0076	39722	2578	7.4763e-20	0.0890886	7.50279e-19	0.894026	0.0168859
Brain_Cerebellum	rs1336980	9	129377855	G	C	0.386364	0.386364	-0.00866733	0.069475	0.900932	308	0.0395	0.0079	38668	4174	0.0327874	0.0745097	0.267921	0.608837	0.0159451
Brain_Cerebellum	rs72833479	17	45960449	G	A	0.207792	0.207792	-0.0695619	0.111545	0.53409	308	0.044	0.0089	39618	5312	0.0099986	0.0488906	0.157109	0.768209	0.015793
Brain_Cerebellum	rs144376234	1	110114504	C	T	0.0454545	0.0454545	-0.208771	0.124505	0.0962509	308	0.1195	0.021	39618	5241	0.000207907	0.00130236	0.135301	0.847522	0.0156672
Brain_Cerebellum	rs34046390	8	42712654	C	G	0.0422078	0.0422078	-0.122279	0.180938	0.500496	308	0.1018	0.0209	39618	5632	0.0402936	0.152783	0.165147	0.626182	0.0155934
Brain_Cerebellum	rs9695734	9	96407983	C	T	0.175325	0.175325	0.0661583	0.141898	0.641912	308	-0.0517	0.0106	37506	6512	0.0161049	0.0518889	0.217082	0.699406	0.0155186
Brain_Cerebellum	rs11215427	11	115093438	G	C	0.262987	0.262987	0.104151	0.110098	0.346104	308	-0.0461	0.0087	38160	5391	0.0107066	0.0349894	0.219994	0.718926	0.0153843
Brain_Cerebellum	rs114285994	16	19935763	G	A	0.12987	0.12987	-0.0277967	0.104912	0.791512	308	-0.0737	0.0115	38668	5477	5.17092e-06	1.58662e-05	0.242146	0.742976	0.0148567
Brain_Cerebellum	rs72833479	17	45960449	G	A	0.207792	0.207792	-0.0653415	0.138023	0.636803	308	0.044	0.0089	39618	3411	0.0484081	0.189126	0.15259	0.59614	0.0137358
Brain_Cerebellum	rs62500888	8	28061823	A	G	0.425325	0.425325	-0.00368109	0.0803695	0.963546	308	0.0472	0.0076	39618	7686	4.5997e-05	0.000125039	0.265296	0.721172	0.0133608
Brain_Cerebellum	rs114285994	16	19935763	G	A	0.12987	0.12987	0.0893503	0.0795716	0.263782	308	-0.0737	0.0115	38668	5593	7.7176e-07	2.03715e-05	0.0360408	0.951327	0.0126112
Brain_Cerebellum	rs11676272	2	25141538	A	G	0.480519	0.480519	0.0429198	0.0974446	0.660421	308	-0.075	0.0079	36714	5911	5.52546e-16	1.68543e-15	0.243791	0.743626	0.012583
Brain_Cerebellum	rs11865086	16	30130493	C	A	0.485816	0.485816	-0.00805121	0.0587907	0.891308	308	-0.0393	0.0076	39722	2597	6.24e-05	0.0892998	0.00062764	0.898195	0.0118148
Brain_Cerebellum	rs13107325	4	103188709	C	A	0.100649	0.100649	-0.00258804	0.0857579	0.975976	308	0.0953	0.0173	36677	4902	0.00102253	0.00489684	0.169713	0.812735	0.011633
Brain_Cerebellum	rs117281273	8	42981400	C	G	0.025974	0.025974	0.114434	0.177136	0.51953	308	0.1284	0.0248	37850.9	4982	0.00678884	0.0444121	0.124284	0.813043	0.0114728
Brain_Cerebellum	rs11865086	16	30130493	C	A	0.485816	0.485816	0.0105836	0.0436963	0.809043	308	-0.0393	0.0076	39722	2624	0.0055302	0.0835781	0.0558747	0.844426	0.0105907
Brain_Cerebellum	rs72833479	17	45960449	G	A	0.207792	0.207792	0.143432	0.071235	0.0463565	308	0.044	0.0089	39618	5318	1.14084e-19	0.0592093	1.79289e-18	0.930497	0.0102938
Brain_Cerebellum	rs11676272	2	25141538	A	G	0.480519	0.480519	-0.00686784	0.121268	0.954934	308	-0.075	0.0079	36714	5911	4.62559e-16	1.78135e-15	0.204088	0.785949	0.0099631
Brain_Cerebellum	rs1336980	9	129377855	G	C	0.386364	0.386364	0.0164975	0.0725281	0.82046	308	0.0395	0.0079	38668	4750	0.014997	0.0916378	0.124314	0.759603	0.00944745
Brain_Cerebellum	rs1336980	9	129377855	G	C	0.386364	0.386364	-0.00976692	0.0623596	0.875812	308	0.0395	0.0079	38668	4499	0.018321	0.0892968	0.150327	0.732687	0.00936815
Brain_Cerebellum	rs939584	2	621558	C	T	0.181818	0.181818	-0.0942058	0.117074	0.422643	308	0.1066	0.0102	38668	6506	4.23435e-21	3.3562e-20	0.111053	0.880208	0.00873949
Brain_Cerebellum	rs939584	2	621558	C	T	0.181818	0.181818	0.077985	0.136167	0.567935	308	0.1066	0.0102	38668	7498	5.22812e-21	3.2601e-20	0.137009	0.854339	0.00865171
Brain_Cerebellum	rs72833479	17	45960449	G	A	0.207792	0.207792	0.131746	0.159938	0.411768	308	0.044	0.0089	39618	5213	7.52724e-07	0.059608	1.17708e-05	0.93212	0.00825946
Brain_Cerebellum	rs144376234	1	110114504	C	T	0.0454545	0.0454545	0.0512065	0.139284	0.713805	308	0.1195	0.021	39618	5233	0.000148854	0.00137301	0.0968911	0.893706	0.00788075
Brain_Cerebellum	rs6497396	16	19735697	T	C	0.24026	0.24026	-0.0505941	0.0610642	0.409052	308	0.0513	0.0103	37743	4639	0.00254583	0.0254498	0.0877878	0.877576	0.00664071
Brain_Cerebellum	rs11215427	11	115093438	G	C	0.262987	0.262987	0.287917	0.113086	0.0121959	308	-0.0461	0.0087	38160	5901	0.000550642	0.0456441	0.0112968	0.936418	0.00609079
Brain_Cerebellum	rs4760600	12	49314994	A	G	0.383117	0.383117	0.0706223	0.0845447	0.405237	308	0.0383	0.0078	37612	6146	0.00355401	0.0399456	0.077658	0.872836	0.00600605
Brain_Cerebellum	rs17817449	16	53813367	T	G	0.409091	0.409091	-0.0214067	0.0780996	0.784495	308	-0.0683	0.008	36963	6130	6.50142e-13	5.17542e-12	0.110981	0.883449	0.00557043
Brain_Cerebellum	rs114285994	16	19935763	G	A	0.12987	0.12987	-0.466174	0.136262	0.000859537	308	-0.0737	0.0115	38668	6177	8.93835e-11	2.1317e-05	4.17178e-06	0.994916	0.0050584
Brain_Cerebellum	rs72833479	17	45960449	G	A	0.207792	0.207792	0.458105	0.094284	3.7e-06	308	0.044	0.0089	39618	5338	6.65564e-12	0.0595683	1.04531e-10	0.935556	0.00487543
Brain_Cerebellum	rs9695734	9	96407983	C	T	0.175325	0.175325	-0.0419875	0.141699	0.767514	308	-0.0517	0.0106	37506	6138	5.30072e-16	0.0684932	7.17359e-15	0.926929	0.00457782
Brain_Cerebellum	rs114285994	16	19935763	G	A	0.12987	0.12987	0.951739	0.12546	8.66444e-12	308	-0.0737	0.0115	38668	6116	5.79575e-60	2.13713e-05	2.70192e-55	0.996307	0.00367163
Brain_Cerebellum	rs11865086	16	30130493	C	A	0.485816	0.485816	-0.0284136	0.12434	0.819644	308	-0.0393	0.0076	39722	2192	0.00452158	0.0825189	0.0472436	0.862193	0.00352292
Brain_Cerebellum	rs11865086	16	30130493	C	A	0.485816	0.485816	-0.0356164	0.0748898	0.635257	308	-0.0393	0.0076	39722	2488	1.65077e-05	0.0821553	0.000183704	0.914251	0.00339332
Brain_Cerebellum	rs114285994	16	19935763	G	A	0.12987	0.12987	0.108394	0.108	0.317621	308	-0.0737	0.0115	38668	4414	9.30127e-07	2.04747e-05	0.0433145	0.953472	0.00319221
Brain_Cerebellum	rs13107325	4	103188709	C	A	0.100649	0.100649	0.107192	0.184544	0.562461	308	0.0953	0.0173	36677	4967	0.000231867	0.00573768	0.0384865	0.952367	0.00317721
Brain_Cerebellum	rs9695734	9	96407983	C	T	0.175325	0.175325	0.102632	0.15269	0.502808	308	-0.0517	0.0106	37506	6151	1.79661e-08	0.0685949	2.43129e-07	0.92827	0.00313502
Brain_Cerebellum	rs72833479	17	45960449	G	A	0.207792	0.207792	-0.0171981	0.130049	0.895019	308	0.044	0.0089	39618	3616	0.000357468	0.0906812	0.00355719	0.902373	0.00303135
Brain_Cerebellum	rs1336980	9	129377855	G	C	0.386364	0.386364	0.0548511	0.0479472	0.254963	308	0.0395	0.0079	38668	4886	0.00346823	0.103508	0.0288605	0.861327	0.00283623
Brain_Cerebellum	rs117281273	8	42981400	C	G	0.025974	0.025974	-0.131146	0.177735	0.46207	308	0.1284	0.0248	37850.9	5145	0.00143393	0.0519181	0.0253724	0.918651	0.00262478
Brain_Cerebellum	rs144376234	1	110114504	C	T	0.0454545	0.0454545	0.258257	0.152178	0.0923407	308	0.1195	0.021	39618	4862	2.82094e-05	0.00150498	0.0183262	0.977708	0.00243283
Brain_Cerebellum	rs11865086	16	30130493	C	A	0.485816	0.485816	-0.228204	0.124152	0.0685841	308	-0.0393	0.0076	39722	2567	1.41879e-07	0.0883157	1.46112e-06	0.90951	0.00217297
Brain_Cerebellum	rs144376234	1	110114504	C	T	0.0454545	0.0454545	0.020107	0.138092	0.884483	308	0.1195	0.021	39618	5257	3.40761e-05	0.00149659	0.0221871	0.974433	0.00184966
Brain_Cerebellum	rs114929124	1	110088657	G	A	0.0454545	0.0454545	-0.0101108	0.132202	0.939168	308	0.12	0.0211	39618	5402	8.78911e-05	0.00421567	0.0203007	0.973717	0.00167877
Brain_Cerebellum	rs11865086	16	30130493	C	A	0.485816	0.485816	0.0287916	0.063311	0.650121	308	-0.0393	0.0076	39722	2525	0.00157257	0.084725	0.0166231	0.895596	0.00148343
Brain_Cerebellum	rs1336980	9	129377855	G	C	0.386364	0.386364	0.0360199	0.063835	0.573654	308	0.0395	0.0079	38668	4496	1.30492e-06	0.108509	1.07039e-05	0.890062	0.00141717
Brain_Cerebellum	rs11865086	16	30130493	C	A	0.485816	0.485816	-0.034334	0.0686434	0.617889	308	-0.0393	0.0076	39722	2602	9.31111e-09	0.0870108	9.75562e-08	0.911646	0.00134279
Brain_Cerebellum	rs144376234	1	110114504	C	T	0.0454545	0.0454545	-0.102215	0.115143	0.376512	308	0.1195	0.021	39618	4791	1.77134e-05	0.00151611	0.0115181	0.985851	0.00109696
Brain_Cerebellum	rs11865086	16	30130493	C	A	0.485816	0.485816	-0.120441	0.118541	0.311714	308	-0.0393	0.0076	39722	2195	5.70442e-06	0.0872497	5.96037e-05	0.911644	0.00104126
Brain_Cerebellum	rs11865086	16	30130493	C	A	0.485816	0.485816	0.183784	0.118221	0.122745	308	-0.0393	0.0076	39722	2186	1.47025e-17	0.0872636	1.53608e-16	0.911702	0.00103394
Brain_Cerebellum	rs4760600	12	49314994	A	G	0.383117	0.383117	-0.0908304	0.0666047	0.175273	308	0.0383	0.0078	37612	6334	4.12008e-06	0.0486049	8.05524e-05	0.950282	0.00102843
Brain_Cerebellum	rs72833479	17	45960449	G	A	0.207792	0.207792	0.205593	0.0786028	0.0100807	308	0.044	0.0089	39618	4871	8.65371e-08	0.0602163	1.34911e-06	0.938773	0.00100961
Brain_Cerebellum	rs72833479	17	45960449	G	A	0.207792	0.207792	0.0353888	0.120488	0.769499	308	0.044	0.0089	39618	5307	5.02019e-26	0.0597717	7.88889e-25	0.93927	0.000958337
Brain_Cerebellum	rs72833479	17	45960449	G	A	0.207792	0.207792	0.0937437	0.135389	0.490056	308	0.044	0.0089	39618	4920	9.22858e-05	0.0601019	0.00143949	0.937477	0.000889488
Brain_Cerebellum	rs11865086	16	30130493	C	A	0.485816	0.485816	-0.0228755	0.0719666	0.751156	308	-0.0393	0.0076	39722	2504	1.99579e-14	0.123744	1.41187e-13	0.875392	0.000863444
Brain_Cerebellum	rs11865086	16	30130493	C	A	0.485816	0.485816	0.0553693	0.123033	0.653516	308	-0.0393	0.0076	39722	2524	1.49705e-05	0.0864215	0.000158078	0.912549	0.000856219
Brain_Cerebellum	rs12641981	4	45179883	C	T	0.425325	0.425325	0.0117316	0.101643	0.90831	308	0.044	0.008	34819	6493	0.000289215	0.0194071	0.0143827	0.965118	0.000803361
Brain_Cerebellum	rs13107325	4	103188709	C	A	0.100649	0.100649	0.16135	0.129637	0.215753	308	0.0953	0.0173	36677	4963	2.29646e-05	0.00596149	0.00381165	0.989481	0.000722821
Brain_Cerebellum	rs4760600	12	49314994	A	G	0.383117	0.383117	0.104028	0.0652278	0.113446	308	0.0383	0.0078	37612	6197	2.21316e-06	0.0440685	4.79696e-05	0.955172	0.00070966
Brain_Cerebellum	rs4760600	12	49314994	A	G	0.383117	0.383117	-0.0757041	0.104063	0.468382	308	0.0383	0.0078	37612	6405	8.1978e-06	0.0488802	0.000159368	0.950248	0.00070425
Brain_Cerebellum	rs9695734	9	96407983	C	T	0.175325	0.175325	0.130303	0.137323	0.344638	308	-0.0517	0.0106	37506	6479	5.7176e-05	0.0689884	0.000770398	0.929559	0.000625026
Brain_Cerebellum	rs13107325	4	103188709	C	A	0.100649	0.100649	0.0843778	0.124512	0.499319	308	0.0953	0.0173	36677	5802	3.0993e-05	0.00659452	0.00464414	0.988155	0.000575466
Brain_Cerebellum	rs1336980	9	129377855	G	C	0.386364	0.386364	0.00192015	0.0647106	0.976378	308	0.0395	0.0079	38668	4495	6.78786e-07	0.108775	5.55792e-06	0.890651	0.000567528
Brain_Cerebellum	rs9695734	9	96407983	C	T	0.175325	0.175325	0.137765	0.151207	0.364114	308	-0.0517	0.0106	37506	6488	1.28979e-05	0.069129	0.00017354	0.930124	0.000560256
Brain_Cerebellum	rs1336980	9	129377855	G	C	0.386364	0.386364	-0.0296633	0.0703047	0.673855	308	0.0395	0.0079	38668	4495	1.81338e-18	0.108777	1.4848e-17	0.890668	0.000555499
Brain_Cerebellum	rs7138803	12	50247468	G	A	0.357143	0.357143	0.062494	0.108281	0.564948	308	0.0729	0.008	37067	4840	1.87483e-15	1.78855e-13	0.0103679	0.989078	0.000554293
Brain_Cerebellum	rs11215427	11	115093438	G	C	0.262987	0.262987	0.0352278	0.120917	0.771308	308	-0.0461	0.0087	38160	5315	0.000204615	0.0461702	0.00420538	0.948921	0.000498489
Brain_Cerebellum	rs543874	1	177889480	A	G	0.204545	0.204545	-0.0116669	0.087708	0.894406	308	-0.0793	0.0099	36963	4852	1.00987e-11	1.1899e-09	0.00841152	0.99111	0.000478049
Brain_Cerebellum	rs7719067	5	153538241	A	G	0.409091	0.409091	0.157577	0.0571274	0.00674367	308	0.0381	0.0075	39721	6164	9.78197e-06	0.0447813	0.000208511	0.954549	0.000451643
Brain_Cerebellum	rs9695734	9	96407983	C	T	0.175325	0.175325	0.0501491	0.101127	0.620895	308	-0.0517	0.0106	37506	5750	4.53976e-05	0.0682875	0.000618671	0.930609	0.000439105
Brain_Cerebellum	rs9695734	9	96407983	C	T	0.175325	0.175325	-0.0745654	0.109578	0.497547	308	-0.0517	0.0106	37506	6295	8.73985e-15	0.068956	1.17952e-13	0.930621	0.000422507
Brain_Cerebellum	rs9695734	9	96407983	C	T	0.175325	0.175325	-0.0890621	0.103977	0.393443	308	-0.0517	0.0106	37506	6448	4.62946e-06	0.075408	5.67333e-05	0.924112	0.000418343
Brain_Cerebellum	rs13107325	4	103188709	C	A	0.100649	0.100649	0.18083	0.154059	0.242871	308	0.0953	0.0173	36677	4973	2.58796e-07	0.0059849	4.29636e-05	0.993574	0.000397827
Brain_Cerebellum	rs11676272	2	25141538	A	G	0.480519	0.480519	-0.266035	0.105816	0.0132919	308	-0.075	0.0079	36714	4567	1.53637e-18	2.28753e-15	0.000670914	0.998933	0.000396546
Brain_Cerebellum	rs2797084	13	54071824	T	C	0.185065	0.185065	-0.317085	0.164012	0.0556147	308	-0.0744	0.0109	39618	4706	2.31197e-08	1.12041e-05	0.00205844	0.997547	0.000383205
Brain_Cerebellum	rs117281273	8	42981400	C	G	0.025974	0.025974	-0.371019	0.174378	0.0354633	308	0.1284	0.0248	37850.9	4700	7.52214e-12	0.0512359	1.39235e-10	0.948381	0.000382744
Brain_Cerebellum	rs62500888	8	28061823	A	G	0.425325	0.425325	-0.0262653	0.10219	0.797611	308	0.0472	0.0076	39618	7708	1.13887e-06	0.000172239	0.00656536	0.992922	0.000339323
Brain_Cerebellum	rs9695734	9	96407983	C	T	0.175325	0.175325	0.126965	0.107104	0.238248	308	-0.0517	0.0106	37506	6235	1.11211e-12	0.0689502	1.50117e-11	0.930714	0.000335413
Brain_Cerebellum	rs13107325	4	103188709	C	A	0.100649	0.100649	0.170542	0.163637	0.299469	308	0.0953	0.0173	36677	4973	1.69256e-12	0.00598576	2.80982e-10	0.993694	0.000320559
Brain_Cerebellum	rs12641981	4	45179883	C	T	0.425325	0.425325	0.000818022	0.0822057	0.992077	308	0.044	0.008	34819	6493	1.52809e-11	0.0197096	7.5992e-10	0.98016	0.000130558
Brain_Cerebellum	rs7138803	12	50247468	G	A	0.357143	0.357143	-0.0353941	0.0685382	0.60654	308	0.0729	0.008	37067	4851	4.43458e-16	1.8034e-13	0.00245267	0.997419	0.000128656
Brain_Cerebellum	rs12641981	4	45179883	C	T	0.425325	0.425325	-0.00391231	0.0675781	0.953933	308	0.044	0.008	34819	6492	7.94346e-14	0.0197135	3.94952e-12	0.980163	0.000123453
Brain_Cerebellum	rs939584	2	621558	C	T	0.181818	0.181818	0.140653	0.141705	0.322964	308	0.1066	0.0102	38668	7344	4.8936e-23	3.81007e-20	0.0012826	0.998608	0.000109566
Brain_Cerebellum	rs144376234	1	110114504	C	T	0.0454545	0.0454545	0.292828	0.261282	0.264697	308	0.1195	0.021	39618	5411	1.0522e-06	0.00153082	0.000685756	0.997688	9.39632e-05
Brain_Cerebellum	rs144376234	1	110114504	C	T	0.0454545	0.0454545	0.219325	0.214564	0.308798	308	0.1195	0.021	39618	5250	7.22846e-07	0.00152656	0.000472538	0.99794	5.97598e-05
Brain_Cerebellum	rs114670539	2	207064335	C	T	0.0397351	0.0397351	-0.256985	0.25277	0.311406	308	0.0991	0.0179	39618	5234	1.49476e-20	0.00705001	2.10516e-18	0.992894	5.55064e-05
Brain_Cerebellum	rs114285994	16	19935763	G	A	0.12987	0.12987	-0.00727853	0.076273	0.924139	308	-0.0737	0.0115	38668	4605	1.42916e-08	2.12981e-05	0.000670532	0.999262	4.56824e-05
Brain_Cerebellum	rs62500888	8	28061823	A	G	0.425325	0.425325	-0.011197	0.0618414	0.856633	308	0.0472	0.0076	39618	7714	7.63092e-08	0.000173352	0.000439911	0.99935	3.68735e-05
Brain_Cerebellum	rs939584	2	621558	C	T	0.181818	0.181818	0.097845	0.139535	0.484558	308	0.1066	0.0102	38668	7646	2.07748e-23	3.81398e-20	0.000544385	0.99942	3.58122e-05
Brain_Cerebellum	rs114670539	2	207064335	C	T	0.0397351	0.0397351	-0.0245929	0.127556	0.847449	308	0.0991	0.0179	39618	5401	3.92334e-09	0.00704738	5.52766e-07	0.992918	3.45542e-05
Brain_Cerebellum	rs144376234	1	110114504	C	T	0.0454545	0.0454545	0.619635	0.24469	0.0126559	308	0.1195	0.021	39618	5399	9.57904e-83	0.00153185	6.24354e-80	0.998445	2.34376e-05
Brain_Cerebellum	rs62500888	8	28061823	A	G	0.425325	0.425325	-0.0691733	0.0915932	0.451633	308	0.0472	0.0076	39618	5459	1.67239e-10	0.000174243	9.59617e-07	0.999806	1.87553e-05
Brain_Cerebellum	rs56133711	11	27723334	G	A	0.220779	0.220779	0.0229497	0.0812507	0.778093	308	0.0566	0.0089	38160	4274	7.93979e-09	6.31036e-05	0.000125796	0.999796	1.54249e-05
Brain_Cerebellum	rs12042908	1	74997762	A	G	0.470779	0.470779	0.17364	0.0835685	0.0399134	308	0.0586	0.0077	38693	4673	4.83149e-13	8.27809e-09	5.83605e-05	0.999927	1.41912e-05
Brain_Cerebellum	rs144376234	1	110114504	C	T	0.0454545	0.0454545	0.099502	0.241661	0.681282	308	0.1195	0.021	39618	5193	1.18151e-13	0.00153466	7.68695e-11	0.998452	1.35281e-05
Brain_Cerebellum	rs12042908	1	74997762	A	G	0.470779	0.470779	0.336084	0.117594	0.00504801	308	0.0586	0.0077	38693	4681	8.70764e-14	8.24278e-09	1.05637e-05	0.999977	1.27301e-05
Brain_Cerebellum	rs144376234	1	110114504	C	T	0.0454545	0.0454545	0.240138	0.217696	0.272253	308	0.1195	0.021	39618	5412	1.04933e-37	0.00153221	6.83787e-35	0.998456	1.21595e-05
Brain_Cerebellum	rs62500888	8	28061823	A	G	0.425325	0.425325	-0.151011	0.11432	0.189097	308	0.0472	0.0076	39618	7526	1.7061e-09	0.000173614	9.82504e-06	0.999807	9.63489e-06
Brain_Cerebellum	rs144376234	1	110114504	C	T	0.0454545	0.0454545	-0.0261996	0.241389	0.913756	308	0.1195	0.021	39618	5556	2.9499e-24	0.00152626	1.92979e-21	0.998465	8.50423e-06
Brain_Cerebellum	rs114285994	16	19935763	G	A	0.12987	0.12987	-0.110093	0.152958	0.473108	308	-0.0737	0.0115	38668	4625	1.71056e-09	2.13217e-05	8.02177e-05	0.999891	7.92338e-06
Brain_Cerebellum	rs7138803	12	50247468	G	A	0.357143	0.357143	-0.0189553	0.0897837	0.833159	308	0.0729	0.008	37067	3845	2.41455e-17	1.80951e-13	0.000133418	0.99986	6.57353e-06
Brain_Cerebellum	rs543874	1	177889480	A	G	0.204545	0.204545	-0.331221	0.130097	0.0121975	308	-0.0793	0.0099	36963	5722	1.41806e-14	1.19464e-09	1.187e-05	0.999983	4.88512e-06
Brain_Cerebellum	rs12313488	12	49705661	A	G	0.311688	0.311688	0.0509831	0.119736	0.671039	308	-0.053	0.0086	39617.9	5272	9.34706e-11	0.000581648	1.60606e-07	0.999415	3.36668e-06
Brain_Cerebellum	rs12313488	12	49705661	A	G	0.311688	0.311688	-0.0469929	0.101683	0.644832	308	-0.053	0.0086	39617.9	6009	2.54366e-20	0.000588121	4.32251e-17	0.999409	3.00778e-06
Brain_Cerebellum	rs62500888	8	28061823	A	G	0.425325	0.425325	-0.140378	0.0828885	0.0930071	308	0.0472	0.0076	39618	5590	1.83823e-15	0.000174172	1.05522e-11	0.999824	1.82873e-06
Brain_Cerebellum	rs62500888	8	28061823	A	G	0.425325	0.425325	0.0214752	0.0787483	0.785559	308	0.0472	0.0076	39618	6795	2.72409e-24	0.000174031	1.56501e-20	0.999824	1.48841e-06
Brain_Cerebellum	rs62500888	8	28061823	A	G	0.425325	0.425325	-0.0996949	0.0811346	0.221628	308	0.0472	0.0076	39618	7491	2.08175e-12	0.000173635	1.19871e-08	0.999825	1.21568e-06
Brain_Cerebellum	rs571312	18	57839769	C	A	0.224026	0.224026	-0.17286	0.128238	0.180275	308	0.059	0.0093	37068	6811	6.03204e-22	8.54782e-05	7.0562e-18	0.999914	8.11073e-07
Brain_Cerebellum	rs12042908	1	74997762	A	G	0.470779	0.470779	0.104137	0.0804905	0.198291	308	0.0586	0.0077	38693	4729	1.88261e-14	8.27579e-09	2.27484e-06	0.999997	2.20359e-07
Brain_Cerebellum	rs2720291	12	50197385	G	A	0.37987	0.37987	-0.0305104	0.0545847	0.57726	308	0.058	0.0081	37235	5145	3.02998e-13	1.48641e-07	2.03844e-06	0.999998	1.90359e-07
Brain_Cerebellum	rs114285994	16	19935763	G	A	0.12987	0.12987	0.179166	0.10951	0.104514	308	-0.0737	0.0115	38668	4527	3.02819e-15	2.12978e-05	1.4218e-10	0.999979	1.36216e-07
Brain_Cerebellum	rs7138803	12	50247468	G	A	0.357143	0.357143	-0.155781	0.100205	0.122736	308	0.0729	0.008	37067	4131	3.37224e-20	1.80565e-13	1.86761e-07	1	2.25281e-08
Brain_Cerebellum	rs12042908	1	74997762	A	G	0.470779	0.470779	0.00584271	0.0845479	0.945024	308	0.0586	0.0077	38693	4782	1.09514e-15	8.23432e-09	1.32997e-07	1	6.68007e-09
Brain_Cerebellum	rs4477562	13	54104968	C	T	0.133117	0.133117	-0.175609	0.128369	0.173933	308	0.0802	0.0112	39618	4811	7.00318e-16	2.88211e-07	2.42988e-09	1	4.38916e-09
Brain_Cerebellum	rs12042908	1	74997762	A	G	0.470779	0.470779	-0.0365356	0.0956397	0.703145	308	0.0586	0.0077	38693	4781	1.11018e-16	8.23433e-09	1.34824e-08	1	7.6711e-10
Brain_Cerebellum	rs11676272	2	25141538	A	G	0.480519	0.480519	-0.00316752	0.0735449	0.96572	308	-0.075	0.0079	36714	5997	1.8385e-23	2.26779e-15	8.10703e-09	1	3.8537e-10
Brain_Cerebellum	rs939584	2	621558	C	T	0.181818	0.181818	-0.0837719	0.142901	0.558856	308	0.1066	0.0102	38668	7646	8.93798e-29	3.81619e-20	2.34212e-09	1	1.44041e-10
Brain_Cerebellum	rs12042908	1	74997762	A	G	0.470779	0.470779	0.0202883	0.102448	0.843361	308	0.0586	0.0077	38693	4741	5.51461e-23	8.23513e-09	6.69645e-15	1	1.17385e-10
Brain_Cerebellum	rs7138803	12	50247468	G	A	0.357143	0.357143	0.176755	0.111866	0.116795	308	0.0729	0.008	37067	5138	2.06721e-37	1.80229e-13	1.14699e-24	1	3.12597e-11
Brain_Cerebellum	rs7138803	12	50247468	G	A	0.357143	0.357143	0.128317	0.0761097	0.0944698	308	0.0729	0.008	37067	5144	9.50332e-28	1.80203e-13	5.27366e-15	1	6.93239e-12
Brain_Cerebellum	rs17817449	16	53813367	T	G	0.409091	0.409091	0.0207009	0.0989635	0.834674	308	-0.0683	0.008	36963	5840	1.19326e-144	5.86158e-12	2.03573e-133	1	4.86887e-14
Brain_Cerebellum	rs7138803	12	50247468	G	A	0.357143	0.357143	-0.0765442	0.105089	0.46784	308	0.0729	0.008	37067	4199	3.27642e-81	1.80625e-13	1.81393e-68	1	3.00902e-15
Tissue	SNP	Chr	Pos	Ref	Alt	AF	MAF	beta_eqtl	se_eqtl	pv_eQTL	n_eQTL	beta_GWAS	se_GWAS	N	nsnps	PP.H0.abf	PP.H1.abf	PP.H2.abf	PP.H3.abf	PP.H4.abf
Brain_Cortex	rs11865086	16	30130493	C	A	0.479675	0.479675	0.360018	0.0724153	2.36344e-06	256	-0.0393	0.0076	39722	2542	4.37075e-07	0.0020603	4.4865e-06	0.0201708	0.977764
Brain_Cortex	rs11865086	16	30130493	C	A	0.479675	0.479675	-0.337651	0.0790263	4.02404e-05	256	-0.0393	0.0076	39722	2576	2.66971e-05	0.00297682	0.000273644	0.0295451	0.967178
Brain_Cortex	rs11865086	16	30130493	C	A	0.479675	0.479675	0.188619	0.113972	0.100683	256	-0.0393	0.0076	39722	2665	6.09453e-05	0.0363678	0.000692833	0.412884	0.549995
Brain_Cortex	rs11865086	16	30130493	C	A	0.479675	0.479675	-0.408999	0.118798	0.000805934	256	-0.0393	0.0076	39722	2031	0.000112535	0.0600487	0.00116581	0.621758	0.316915
Brain_Cortex	rs11865086	16	30130493	C	A	0.479675	0.479675	-0.263326	0.124335	0.0363593	256	-0.0393	0.0076	39722	2706	0.0270647	0.0319673	0.307446	0.362868	0.270655
Brain_Cortex	rs11865086	16	30130493	C	A	0.479675	0.479675	0.241228	0.1081	0.0276022	256	-0.0393	0.0076	39722	2124	0.0263852	0.0388286	0.274075	0.403072	0.257639
Brain_Cortex	rs11865086	16	30130493	C	A	0.479675	0.479675	0.345309	0.133757	0.0111017	256	-0.0393	0.0076	39722	2535	0.0291912	0.0390323	0.298376	0.398733	0.234667
Brain_Cortex	rs9695734	9	96407983	C	T	0.150735	0.150735	-0.326749	0.111991	0.00424948	256	-0.0517	0.0106	37506	6146	0.0192829	0.0347522	0.261438	0.470956	0.213571
Brain_Cortex	rs72833479	17	45960449	G	A	0.227941	0.227941	0.228917	0.0685013	0.00112623	256	0.044	0.0089	39618	5335	0.00278238	0.0446958	0.0437683	0.702883	0.20587
Brain_Cortex	rs144376234	1	110114504	C	T	0.0441176	0.0441176	0.93433	0.280519	0.00116783	256	0.1195	0.021	39618	5390	0.000261291	0.00101692	0.170279	0.662547	0.165896
Brain_Cortex	rs72833479	17	45960449	G	A	0.227941	0.227941	-0.17873	0.0790256	0.025614	256	0.044	0.0089	39618	5087	0.0219004	0.0319595	0.343821	0.501641	0.100678
Brain_Cortex	rs13107325	4	103188709	C	A	0.106618	0.106618	0.481506	0.186277	0.0110027	256	0.0953	0.0173	36677	4853	0.00159035	0.0038429	0.26336	0.636286	0.094921
Brain_Cortex	rs11865086	16	30130493	C	A	0.479675	0.479675	0.0809419	0.0391893	0.0411513	256	-0.0393	0.0076	39722	2541	0.0339237	0.0482227	0.346712	0.492774	0.0783672
Brain_Cortex	rs72833479	17	45960449	G	A	0.227941	0.227941	-0.0401526	0.0495434	0.419368	256	0.044	0.0089	39618	4862	0.0312972	0.0243847	0.4881	0.380219	0.0759987
Brain_Cortex	rs13107325	4	103188709	C	A	0.106618	0.106618	-0.179054	0.141882	0.209528	256	0.0953	0.0173	36677	5003	0.00397813	0.0015573	0.665473	0.260441	0.0685501
Brain_Cortex	rs7138803	12	50247468	G	A	0.386029	0.386029	-0.0756574	0.0557954	0.177786	256	0.0729	0.008	37067	4309	1.20305e-13	4.86754e-14	0.663863	0.268532	0.0676049
Brain_Cortex	rs7488361	12	50182265	T	C	0.452206	0.452206	-0.128131	0.0733255	0.0832556	256	-0.0555	0.0079	38160	5136	1.08424e-06	1.0927e-06	0.464936	0.468495	0.0665671
Brain_Cortex	rs11865086	16	30130493	C	A	0.479675	0.479675	0.0187515	0.0743421	0.801316	256	-0.0393	0.0076	39722	2566	0.06175	0.0211584	0.633839	0.217117	0.0661361
Brain_Cortex	rs9695734	9	96407983	C	T	0.150735	0.150735	-0.226634	0.114081	0.0493644	256	-0.0517	0.0106	37506	5747	0.0292251	0.0347855	0.398806	0.47462	0.0625635
Brain_Cortex	rs144376234	1	110114504	C	T	0.0441176	0.0441176	0.109769	0.0863731	0.20636	256	0.1195	0.021	39618	4891	0.00092835	0.000510953	0.603924	0.332331	0.062306
Brain_Cortex	rs7138803	12	50247468	G	A	0.386029	0.386029	-0.184711	0.102834	0.0751099	256	0.0729	0.008	37067	4290	7.20566e-14	9.85355e-14	0.39624	0.541786	0.0619737
Brain_Cortex	rs1336980	9	129377855	G	C	0.371324	0.371324	0.0769814	0.0528422	0.147916	256	0.0395	0.0079	38668	4174	0.0701981	0.0323704	0.572627	0.263994	0.0608105
Brain_Cortex	rs114929124	1	110088657	G	A	0.0441176	0.0441176	0.0555641	0.0862662	0.520804	256	0.12	0.0211	39618	5400	0.00271286	0.00134327	0.627004	0.310403	0.0585367
Brain_Cortex	rs117281273	8	42981400	C	G	0.0220588	0.0220588	-0.231344	0.233669	0.324245	256	0.1284	0.0248	37850.9	4238	0.0336055	0.0145384	0.623856	0.269833	0.058167
Brain_Cortex	rs56133711	11	27723334	G	A	0.213235	0.213235	-0.0649861	0.0612539	0.290964	256	0.0566	0.0089	38160	6881	3.71871e-05	2.25912e-05	0.586322	0.356134	0.0574837
Brain_Cortex	rs144376234	1	110114504	C	T	0.0441176	0.0441176	-0.12251	0.0888216	0.170506	256	0.1195	0.021	39618	5243	0.000782218	0.000666574	0.509199	0.433863	0.0554895
Brain_Cortex	rs144376234	1	110114504	C	T	0.0441176	0.0441176	-0.0349308	0.163946	0.831658	256	0.1195	0.021	39618	4985	0.000988941	0.000461998	0.643342	0.300492	0.0547154
Brain_Cortex	rs62500888	8	28061823	A	G	0.459559	0.459559	-0.0889905	0.095323	0.3525	256	0.0472	0.0076	39618	5449	0.000109834	5.48651e-05	0.630548	0.314922	0.0543662
Brain_Cortex	rs117281273	8	42981400	C	G	0.0220588	0.0220588	-0.0921336	0.258475	0.722162	256	0.1284	0.0248	37850.9	5067	0.033029	0.0159902	0.605064	0.292874	0.0530425
Brain_Cortex	rs2076308	6	50791640	G	C	0.216912	0.216912	-0.0951593	0.125018	0.448131	256	0.0697	0.0099	38693	6158	1.27598e-07	8.30164e-08	0.575806	0.374575	0.0496182
Brain_Cortex	rs1336980	9	129377855	G	C	0.371324	0.371324	0.0525429	0.0894651	0.558163	256	0.0395	0.0079	38668	4602	0.0727403	0.030266	0.598443	0.248952	0.0495986
Brain_Cortex	rs11865086	16	30130493	C	A	0.479675	0.479675	0.0713711	0.0553681	0.199998	256	-0.0393	0.0076	39722	2579	0.0608732	0.0179144	0.673905	0.198275	0.0490318
Brain_Cortex	rs11215427	11	115093438	G	C	0.264706	0.264706	0.156961	0.0842924	0.0651644	256	-0.0461	0.0087	38160	5803	0.0138959	0.0302794	0.2855	0.622062	0.048263
Brain_Cortex	rs114285994	16	19935763	G	A	0.117647	0.117647	-0.0639212	0.132649	0.630815	256	-0.0737	0.0115	38668	4520	1.40965e-05	6.2351e-06	0.661113	0.292373	0.0464935
Brain_Cortex	rs11865086	16	30130493	C	A	0.479675	0.479675	0.0354423	0.0989998	0.721003	256	-0.0393	0.0076	39722	2534	0.0678308	0.0157708	0.70805	0.16458	0.0437684
Brain_Cortex	rs72833479	17	45960449	G	A	0.227941	0.227941	-0.147044	0.0985379	0.138393	256	0.044	0.0089	39618	5308	0.0303776	0.0267984	0.478042	0.421674	0.0431072
Brain_Cortex	rs72833479	17	45960449	G	A	0.227941	0.227941	-0.0539474	0.0608866	0.377466	256	0.044	0.0089	39618	3809	0.0536657	0.0244718	0.604324	0.275533	0.042005
Brain_Cortex	rs9695734	9	96407983	C	T	0.150735	0.150735	0.0646544	0.0983959	0.512451	256	-0.0517	0.0106	37506	6143	0.041747	0.0240946	0.565959	0.326606	0.0415936
Brain_Cortex	rs11865086	16	30130493	C	A	0.479675	0.479675	-0.0493053	0.117239	0.674873	256	-0.0393	0.0076	39722	2407	0.0659939	0.0180169	0.687798	0.187734	0.0404577
Brain_Cortex	rs12185581	2	25405507	T	C	0.202206	0.202206	0.00881793	0.0556313	0.874338	256	0.0603	0.0098	38160	4152	7.60763e-05	2.71339e-05	0.707465	0.252289	0.0401427
Brain_Cortex	rs17817449	16	53813367	T	G	0.378676	0.378676	-0.0324608	0.0457962	0.479889	256	-0.0683	0.008	36963	6105	3.63272e-12	1.98901e-12	0.620734	0.339828	0.0394382
Brain_Cortex	rs114285994	16	19935763	G	A	0.117647	0.117647	-0.140658	0.171884	0.414875	256	-0.0737	0.0115	38668	4838	1.09305e-05	9.64184e-06	0.510389	0.450178	0.0394121
Brain_Cortex	rs9695734	9	96407983	C	T	0.150735	0.150735	-0.267019	0.159156	0.096141	256	-0.0517	0.0106	37506	6512	0.0333307	0.0330635	0.449447	0.445806	0.0383527
Brain_Cortex	rs72833479	17	45960449	G	A	0.227941	0.227941	0.158563	0.102137	0.123327	256	0.044	0.0089	39618	5307	0.0341565	0.0233252	0.537498	0.367014	0.0380063
Brain_Cortex	rs571312	18	57839769	C	A	0.227941	0.227941	0.0207424	0.0957854	0.828945	256	0.059	0.0093	37068	7001	4.65432e-05	3.82361e-05	0.528774	0.434361	0.0367807
Brain_Cortex	rs12313488	12	49705661	A	G	0.297794	0.297794	-0.0136227	0.0974066	0.889022	256	-0.053	0.0086	39617.9	5865	0.000344146	0.00021696	0.590573	0.372278	0.0365879
Brain_Cortex	rs62500888	8	28061823	A	G	0.459559	0.459559	-0.0174071	0.0476889	0.715777	256	0.0472	0.0076	39618	5477	0.000108132	5.96119e-05	0.621474	0.342576	0.0357823
Brain_Cortex	rs11215427	11	115093438	G	C	0.264706	0.264706	0.0885354	0.128278	0.491481	256	-0.0461	0.0087	38160	5887	0.0277084	0.0171528	0.568089	0.351639	0.0354114
Brain_Cortex	rs7719067	5	153538241	A	G	0.411765	0.411765	0.0460321	0.104641	0.660839	256	0.0381	0.0075	39721	6166	0.0274628	0.0164727	0.575935	0.345421	0.034708
Brain_Cortex	rs11865086	16	30130493	C	A	0.479675	0.479675	0.144643	0.0772729	0.0637902	256	-0.0393	0.0076	39722	2541	0.0147586	0.0716783	0.150653	0.731646	0.0312635
Brain_Cortex	rs72833479	17	45960449	G	A	0.227941	0.227941	-0.0915471	0.0914968	0.319164	256	0.044	0.0089	39618	3944	0.0285304	0.0381817	0.386015	0.516565	0.0307082
Brain_Cortex	rs4760600	12	49314994	A	G	0.415441	0.415441	0.0834589	0.0865949	0.337194	256	0.0383	0.0078	37612	6627	0.0208454	0.0305258	0.373012	0.546206	0.0294109
Brain_Cortex	rs7138803	12	50247468	G	A	0.386029	0.386029	-0.0217291	0.0682546	0.750799	256	0.0729	0.008	37067	4035	9.75841e-14	7.86087e-14	0.538361	0.433648	0.0279905
Brain_Cortex	rs9695734	9	96407983	C	T	0.150735	0.150735	0.119969	0.159158	0.452541	256	-0.0517	0.0106	37506	5596	0.0275434	0.0388117	0.375975	0.529764	0.0279057
Brain_Cortex	rs114285994	16	19935763	G	A	0.117647	0.117647	-0.0451939	0.129106	0.726946	256	-0.0737	0.0115	38668	4304	8.37177e-06	1.24995e-05	0.390597	0.583157	0.0262255
Brain_Cortex	rs11865086	16	30130493	C	A	0.479675	0.479675	-0.113946	0.0692114	0.102445	256	-0.0393	0.0076	39722	2539	0.0179422	0.073906	0.172672	0.711234	0.0242461
Brain_Cortex	rs72833479	17	45960449	G	A	0.227941	0.227941	-0.0429961	0.115686	0.710834	256	0.044	0.0089	39618	3413	0.106345	0.128718	0.335658	0.406249	0.0230295
Brain_Cortex	rs1336980	9	129377855	G	C	0.371324	0.371324	0.00988718	0.0623347	0.874253	256	0.0395	0.0079	38668	4886	0.0436877	0.0611742	0.363583	0.509088	0.0224676
Brain_Cortex	rs72833479	17	45960449	G	A	0.227941	0.227941	0.0656747	0.0943529	0.487812	256	0.044	0.0089	39618	5311	0.013984	0.0444397	0.220029	0.699205	0.0223424
Brain_Cortex	rs12313488	12	49705661	A	G	0.297794	0.297794	-0.140835	0.14397	0.330036	256	-0.053	0.0086	39617.9	5731	0.000163981	0.000405192	0.281636	0.695895	0.0218996
Brain_Cortex	rs11865086	16	30130493	C	A	0.479675	0.479675	-0.0752591	0.0776233	0.334327	256	-0.0393	0.0076	39722	2516	9.46488e-06	0.121712	6.68575e-05	0.859724	0.0184872
Brain_Cortex	rs62500888	8	28061823	A	G	0.459559	0.459559	-0.0654512	0.0992266	0.510832	256	0.0472	0.0076	39618	7703	5.15207e-05	0.000118378	0.297603	0.683777	0.0184496
Brain_Cortex	rs144376234	1	110114504	C	T	0.0441176	0.0441176	-0.109849	0.140668	0.436476	256	0.1195	0.021	39618	4791	0.000286829	0.00122029	0.186604	0.793874	0.018015
Brain_Cortex	rs7138803	12	50247468	G	A	0.386029	0.386029	-0.0718147	0.061346	0.244181	256	0.0729	0.008	37067	4114	3.45051e-14	1.43677e-13	0.190394	0.792773	0.016833
Brain_Cortex	rs114285994	16	19935763	G	A	0.117647	0.117647	0.218244	0.180038	0.227936	256	-0.0737	0.0115	38668	5865	3.19793e-06	1.78107e-05	0.149718	0.833829	0.0164322
Brain_Cortex	rs7719067	5	153538241	A	G	0.411765	0.411765	0.0243889	0.0686894	0.723201	256	0.0381	0.0075	39721	6123	0.0126594	0.0321062	0.265696	0.67383	0.0157079
Brain_Cortex	rs9695734	9	96407983	C	T	0.150735	0.150735	0.137917	0.0754998	0.0703589	256	-0.0517	0.0106	37506	5495	0.0115907	0.0556834	0.158124	0.759633	0.0149684
Brain_Cortex	rs144376234	1	110114504	C	T	0.0441176	0.0441176	-0.11479	0.130934	0.382493	256	0.1195	0.021	39618	5365	0.000225854	0.00128457	0.147164	0.837001	0.0143247
Brain_Cortex	rs11865086	16	30130493	C	A	0.479675	0.479675	-0.0666444	0.0716935	0.354556	256	-0.0393	0.0076	39722	2590	0.00603533	0.0834218	0.0604708	0.835827	0.0142447
Brain_Cortex	rs62500888	8	28061823	A	G	0.459559	0.459559	-0.0413544	0.0530402	0.437194	256	0.0472	0.0076	39618	7486	3.10733e-05	0.000139859	0.179401	0.807455	0.0129739
Brain_Cortex	rs72833479	17	45960449	G	A	0.227941	0.227941	-0.0331354	0.0693422	0.633669	256	0.044	0.0089	39618	4624	0.0135988	0.0539049	0.185265	0.734366	0.0128648
Brain_Cortex	rs11865086	16	30130493	C	A	0.479675	0.479675	-0.0511932	0.0731602	0.485515	256	-0.0393	0.0076	39722	2680	0.00778781	0.0813678	0.0786789	0.822035	0.0101306
Brain_Cortex	rs12042908	1	74997762	A	G	0.485294	0.485294	-0.0551994	0.0829624	0.507168	256	0.0586	0.0077	38693	4674	1.18333e-09	7.00205e-09	0.143275	0.847787	0.00893806
Brain_Cortex	rs1336980	9	129377855	G	C	0.371324	0.371324	0.114898	0.0957894	0.232825	256	0.0395	0.0079	38668	4496	0.00950315	0.0983233	0.0779075	0.806053	0.00821302
Brain_Cortex	rs543874	1	177889480	A	G	0.198529	0.198529	-0.129878	0.100828	0.200315	256	-0.0793	0.0099	36963	4852	7.2934e-11	1.11888e-09	0.0606999	0.931193	0.00810706
Brain_Cortex	rs114285994	16	19935763	G	A	0.117647	0.117647	-0.429001	0.116277	0.000346041	256	-0.0737	0.0115	38668	6175	2.765e-12	2.12769e-05	1.2892e-07	0.992044	0.00793421
Brain_Cortex	rs114285994	16	19935763	G	A	0.117647	0.117647	0.784703	0.153959	1.3847e-06	256	-0.0737	0.0115	38668	6114	2.41589e-48	2.13033e-05	1.12508e-43	0.992085	0.00789333
Brain_Cortex	rs11865086	16	30130493	C	A	0.479675	0.479675	-0.194675	0.0847725	0.0234776	256	-0.0393	0.0076	39722	2614	0.0013492	0.0852967	0.0140996	0.89137	0.00788491
Brain_Cortex	rs13107325	4	103188709	C	A	0.106618	0.106618	0.144345	0.183819	0.433931	256	0.0953	0.0173	36677	4952	0.000487737	0.00541449	0.0815634	0.905448	0.0070863
Brain_Cortex	rs571312	18	57839769	C	A	0.227941	0.227941	-0.0687631	0.12289	0.576883	256	0.059	0.0093	37068	7047	1.03214e-05	7.46243e-05	0.120645	0.872261	0.00700856
Brain_Cortex	rs72833479	17	45960449	G	A	0.227941	0.227941	-0.0160287	0.130663	0.902583	256	0.044	0.0089	39618	4524	0.00543075	0.0626375	0.0738541	0.851815	0.00626237
Brain_Cortex	rs11865086	16	30130493	C	A	0.479675	0.479675	0.0113419	0.103063	0.912564	256	-0.0393	0.0076	39722	2489	2.15539e-07	0.0823232	2.3882e-06	0.912144	0.00552995
Brain_Cortex	rs144376234	1	110114504	C	T	0.0441176	0.0441176	0.0420611	0.280968	0.881265	256	0.1195	0.021	39618	5557	9.62171e-05	0.00142122	0.0629812	0.93029	0.00521093
Brain_Cortex	rs72833479	17	45960449	G	A	0.227941	0.227941	-0.388037	0.141758	0.00718803	256	0.044	0.0089	39618	5307	3.60526e-05	0.0594069	0.000567335	0.934841	0.00514833
Brain_Cortex	rs62500888	8	28061823	A	G	0.459559	0.459559	-0.029632	0.0667904	0.658132	256	0.0472	0.0076	39618	7681	1.21224e-05	0.000160135	0.0700642	0.925531	0.00423222
Brain_Cortex	rs4760600	12	49314994	A	G	0.415441	0.415441	-0.0527385	0.113648	0.643496	256	0.0383	0.0078	37612	6401	0.00257096	0.0462417	0.0499125	0.89773	0.00354524
Brain_Cortex	rs9296780	6	55212064	G	A	0.430147	0.430147	0.00774426	0.0557296	0.889726	256	-0.0401	0.008	37210	7801	0.00115651	0.0548077	0.0194366	0.921104	0.00349552
Brain_Cortex	rs144376234	1	110114504	C	T	0.0441176	0.0441176	0.338921	0.23884	0.15862	256	0.1195	0.021	39618	5762	4.63261e-05	0.00147375	0.0303291	0.96484	0.00331115
Brain_Cortex	rs72833479	17	45960449	G	A	0.227941	0.227941	-0.373884	0.132459	0.00562171	256	0.044	0.0089	39618	3618	2.36595e-18	0.0909902	2.35611e-17	0.906114	0.00289528
Brain_Cortex	rs11676272	2	25141538	A	G	0.474265	0.474265	0.0668684	0.0844556	0.430146	256	-0.075	0.0079	36714	5991	9.13299e-17	2.16496e-15	0.0403663	0.956875	0.00275825
Brain_Cortex	rs9695734	9	96407983	C	T	0.150735	0.150735	0.0555158	0.162211	0.732798	256	-0.0517	0.0106	37506	6135	1.20532e-07	0.0685573	1.63318e-06	0.928927	0.00251358
Brain_Cortex	rs72833479	17	45960449	G	A	0.227941	0.227941	0.100223	0.11474	0.384239	256	0.044	0.0089	39618	4107	0.000271449	0.0683324	0.00367868	0.92604	0.00167716
Brain_Cortex	rs144376234	1	110114504	C	T	0.0441176	0.0441176	-0.0587578	0.166522	0.724849	256	0.1195	0.021	39618	5193	2.4651e-05	0.00150741	0.0160433	0.981048	0.00137701
Brain_Cortex	rs11865086	16	30130493	C	A	0.479675	0.479675	0.0478168	0.0735831	0.517107	256	-0.0393	0.0076	39722	2614	1.65039e-06	0.0872197	1.72471e-05	0.911472	0.00128909
Brain_Cortex	rs7138803	12	50247468	G	A	0.386029	0.386029	0.0352828	0.0813463	0.6653	256	0.0729	0.008	37067	3843	4.22785e-15	1.7689e-13	0.0233138	0.975429	0.00125725
Brain_Cortex	rs9695734	9	96407983	C	T	0.150735	0.150735	-0.0346361	0.0983623	0.725393	256	-0.0517	0.0106	37506	6293	0.000641689	0.068211	0.00866653	0.921243	0.00123821
Brain_Cortex	rs144376234	1	110114504	C	T	0.0441176	0.0441176	-0.373877	0.212342	0.080966	256	0.1195	0.021	39618	4719	1.11571e-05	0.00152249	0.00725576	0.990116	0.00109426
Brain_Cortex	rs7138803	12	50247468	G	A	0.386029	0.386029	-0.0164946	0.0601327	0.784348	256	0.0729	0.008	37067	5101	3.43413e-15	1.7689e-13	0.0190254	0.979987	0.000987539
Brain_Cortex	rs11865086	16	30130493	C	A	0.479675	0.479675	0.0352367	0.129142	0.78546	256	-0.0393	0.0076	39722	2530	8.4673e-12	0.0867574	8.9048e-11	0.9124	0.000842178
Brain_Cortex	rs12313488	12	49705661	A	G	0.297794	0.297794	-0.211728	0.103608	0.0433034	256	-0.053	0.0086	39617.9	6005	2.11529e-06	0.000586612	0.00358846	0.995148	0.000674479
Brain_Cortex	rs4760600	12	49314994	A	G	0.415441	0.415441	0.106588	0.0873536	0.224912	256	0.0383	0.0078	37612	6193	9.6584e-07	0.0441372	2.09025e-05	0.955208	0.000632814
Brain_Cortex	rs1336980	9	129377855	G	C	0.371324	0.371324	-0.0243689	0.0657193	0.711472	256	0.0395	0.0079	38668	4495	1.42417e-11	0.108888	1.16475e-10	0.890541	0.000570751
Brain_Cortex	rs12042908	1	74997762	A	G	0.485294	0.485294	0.0583542	0.0909066	0.522218	256	0.0586	0.0077	38693	4730	7.28462e-11	8.17864e-09	0.00882337	0.990623	0.000553365
Brain_Cortex	rs11865086	16	30130493	C	A	0.479675	0.479675	0.162395	0.111433	0.147774	256	-0.0393	0.0076	39722	2600	1.52721e-14	0.0795856	1.76535e-13	0.919956	0.000458806
Brain_Cortex	rs72833479	17	45960449	G	A	0.227941	0.227941	0.0354766	0.112074	0.752168	256	0.044	0.0089	39618	4911	2.16415e-06	0.0602058	3.37675e-05	0.939397	0.000361371
Brain_Cortex	rs117281273	8	42981400	C	G	0.0220588	0.0220588	-0.712821	0.254799	0.00604593	256	0.1284	0.0248	37850.9	4692	2.6418e-17	0.0512651	4.88721e-16	0.948382	0.000352611
Brain_Cortex	rs144376234	1	110114504	C	T	0.0441176	0.0441176	-0.0953614	0.170872	0.57788	256	0.1195	0.021	39618	4862	5.90689e-06	0.00152959	0.00383967	0.994282	0.00034281
Brain_Cortex	rs114285994	16	19935763	G	A	0.117647	0.117647	-0.0751608	0.185183	0.685597	256	-0.0737	0.0115	38668	5195	1.01451e-07	2.12888e-05	0.00474115	0.994897	0.000340615
Brain_Cortex	rs13107325	4	103188709	C	A	0.106618	0.106618	0.0192269	0.133023	0.885331	256	0.0953	0.0173	36677	5796	3.1058e-07	0.00661236	4.66465e-05	0.993119	0.000221493
Brain_Cortex	rs144376234	1	110114504	C	T	0.0441176	0.0441176	0.0957531	0.196749	0.627423	256	0.1195	0.021	39618	5357	3.50293e-06	0.0015287	0.00228224	0.995986	0.0001999
Brain_Cortex	rs939584	2	621558	C	T	0.176471	0.176471	0.178982	0.147791	0.22838	256	0.1066	0.0102	38668	6489	6.7155e-23	3.80768e-20	0.00176026	0.998063	0.000177184
Brain_Cortex	rs17817449	16	53813367	T	G	0.378676	0.378676	-0.0618837	0.0668291	0.356402	256	-0.0683	0.008	36963	6105	1.30419e-14	5.8383e-12	0.00222851	0.997608	0.000163344
Brain_Cortex	rs13107325	4	103188709	C	A	0.106618	0.106618	-0.223877	0.0934073	0.0181658	256	0.0953	0.0173	36677	4946	2.63805e-06	0.00598984	0.000437517	0.993409	0.000161245
Brain_Cortex	rs62500888	8	28061823	A	G	0.459559	0.459559	-0.0185654	0.0605324	0.75963	256	0.0472	0.0076	39618	6794	4.72184e-07	0.000172977	0.00272141	0.996948	0.000157361
Brain_Cortex	rs12641981	4	45179883	C	T	0.426471	0.426471	0.109302	0.0779734	0.163696	256	0.044	0.008	34819	6490	1.08681e-16	0.0196385	5.42465e-15	0.980231	0.000130324
Brain_Cortex	rs12641981	4	45179883	C	T	0.426471	0.426471	0.0787812	0.0855418	0.359012	256	0.044	0.008	34819	6491	2.73129e-15	0.0196433	1.36295e-13	0.980227	0.000129728
Brain_Cortex	rs939584	2	621558	C	T	0.176471	0.176471	0.106817	0.143245	0.457388	256	0.1066	0.0102	38668	7326	4.10547e-23	3.81309e-20	0.00107544	0.99885	7.48276e-05
Brain_Cortex	rs144376234	1	110114504	C	T	0.0441176	0.0441176	-0.190196	0.243963	0.437234	256	0.1195	0.021	39618	5414	1.25365e-14	0.00153171	8.17154e-12	0.998402	6.58753e-05
Brain_Cortex	rs114670539	2	207064335	C	T	0.0447761	0.0447761	-0.250357	0.249791	0.318339	256	0.0991	0.0179	39618	5230	3.53715e-19	0.00705597	4.97743e-17	0.992906	3.76839e-05
Brain_Cortex	rs7138803	12	50247468	G	A	0.386029	0.386029	-0.0980312	0.0968725	0.3137	256	0.0729	0.008	37067	5142	8.82705e-17	1.80316e-13	0.000489275	0.999473	3.72798e-05
Brain_Cortex	rs17817449	16	53813367	T	G	0.378676	0.378676	0.0402414	0.0801269	0.616481	256	-0.0683	0.008	36963	5992	3.51898e-15	5.85482e-12	0.000600656	0.999362	3.69471e-05
Brain_Cortex	rs114670539	2	207064335	C	T	0.0447761	0.0447761	-0.0949546	0.14729	0.520432	256	0.0991	0.0179	39618	5397	1.31085e-13	0.00705769	1.84416e-11	0.992908	3.43357e-05
Brain_Cortex	rs144376234	1	110114504	C	T	0.0441176	0.0441176	0.980317	0.223717	2.62855e-05	256	0.1195	0.021	39618	5401	2.88368e-23	0.00153131	1.88022e-20	0.998446	2.26145e-05
Brain_Cortex	rs11676272	2	25141538	A	G	0.474265	0.474265	0.0358764	0.10832	0.741096	256	-0.075	0.0079	36714	5916	5.69838e-19	2.2608e-15	0.000251984	0.999734	1.41679e-05
Brain_Cortex	rs7138803	12	50247468	G	A	0.386029	0.386029	-0.00304139	0.0846704	0.971409	256	0.0729	0.008	37067	5136	3.44717e-17	1.80441e-13	0.000191003	0.999799	9.66092e-06
Brain_Cortex	rs11676272	2	25141538	A	G	0.474265	0.474265	0.0549262	0.0733916	0.45576	256	-0.075	0.0079	36714	6002	9.30995e-20	2.26231e-15	4.11507e-05	0.999956	2.88024e-06
Brain_Cortex	rs62500888	8	28061823	A	G	0.459559	0.459559	-0.08276	0.0719357	0.252357	256	0.0472	0.0076	39618	5590	5.25987e-13	0.00017353	3.03057e-09	0.999825	1.747e-06
Brain_Cortex	rs4477562	13	54104968	C	T	0.147059	0.147059	0.28151	0.170723	0.101914	256	0.0802	0.0112	39618	4811	1.2157e-12	2.88823e-07	4.20911e-06	0.999995	6.82554e-07
Brain_Cortex	rs12042908	1	74997762	A	G	0.485294	0.485294	-0.0231315	0.105444	0.826752	256	0.0586	0.0077	38693	4781	7.7024e-14	8.21159e-09	9.37982e-06	0.99999	5.10777e-07
Brain_Cortex	rs7138803	12	50247468	G	A	0.386029	0.386029	-0.0510137	0.0949468	0.592117	256	0.0729	0.008	37067	4129	2.25039e-19	1.81186e-13	1.24203e-06	0.999999	6.98506e-08
Brain_Cortex	rs11676272	2	25141538	A	G	0.474265	0.474265	-0.0938234	0.129985	0.471894	256	-0.075	0.0079	36714	5916	7.88237e-22	2.2614e-15	3.48561e-07	1	2.25289e-08
Brain_Cortex	rs12042908	1	74997762	A	G	0.485294	0.485294	0.0389404	0.128711	0.762791	256	0.0586	0.0077	38693	4674	2.43793e-15	8.25913e-09	2.9518e-07	1	1.68234e-08
Brain_Cortex	rs7138803	12	50247468	G	A	0.386029	0.386029	0.016135	0.0944386	0.864643	256	0.0729	0.008	37067	4197	4.99995e-20	1.81239e-13	2.75875e-07	1	1.44832e-08
Brain_Cortex	rs7138803	12	50247468	G	A	0.386029	0.386029	-0.0860696	0.0998365	0.390439	256	0.0729	0.008	37067	5135	2.2569e-20	1.80475e-13	1.25053e-07	1	8.61007e-09
Brain_Cortex	rs12042908	1	74997762	A	G	0.485294	0.485294	-0.164159	0.104418	0.118692	256	0.0586	0.0077	38693	4742	4.90817e-17	8.21318e-09	5.97597e-09	1	8.96088e-10
Brain_Cortex	rs12042908	1	74997762	A	G	0.485294	0.485294	0.0257266	0.08937	0.773972	256	0.0586	0.0077	38693	4782	8.23745e-17	8.21166e-09	1.00314e-08	1	6.7498e-10
Brain_Cortex	rs17817449	16	53813367	T	G	0.378676	0.378676	0.0418518	0.0826639	0.613632	256	-0.0683	0.008	36963	5816	8.83347e-41	5.85619e-12	1.5084e-29	1	5.20096e-14
Tissue	SNP	Chr	Pos	Ref	Alt	AF	MAF	beta_eqtl	se_eqtl	pv_eQTL	n_eQTL	beta_GWAS	se_GWAS	N	nsnps	PP.H0.abf	PP.H1.abf	PP.H2.abf	PP.H3.abf	PP.H4.abf
Brain_Frontal_Cortex_BA9	rs11865086	16	30130493	C	A	0.49537	0.49537	0.315438	0.0658343	6.02879e-06	236	-0.0393	0.0076	39722	2537	1.40289e-07	0.00243327	1.44801e-06	0.0241419	0.973423
Brain_Frontal_Cortex_BA9	rs11865086	16	30130493	C	A	0.49537	0.49537	-0.289133	0.0827541	0.000721861	236	-0.0393	0.0076	39722	2573	4.7098e-05	0.00292448	0.000485455	0.0291762	0.967367
Brain_Frontal_Cortex_BA9	rs11676272	2	25141538	A	G	0.491525	0.491525	-0.23629	0.0665284	0.000595148	236	-0.075	0.0079	36714	4869	2.93106e-16	5.96949e-16	0.129182	0.262488	0.60833
Brain_Frontal_Cortex_BA9	rs11865086	16	30130493	C	A	0.49537	0.49537	0.257627	0.0768674	0.00115042	236	-0.0393	0.0076	39722	2561	0.00354212	0.0380334	0.0365496	0.39192	0.529954
Brain_Frontal_Cortex_BA9	rs72833479	17	45960449	G	A	0.211864	0.211864	0.206566	0.0572775	0.00049491	236	0.044	0.0089	39618	5338	0.00311927	0.0306126	0.0489989	0.48044	0.436829
Brain_Frontal_Cortex_BA9	rs11865086	16	30130493	C	A	0.49537	0.49537	0.21791	0.0945032	0.0232711	236	-0.0393	0.0076	39722	2658	0.0102534	0.0419774	0.11779	0.481883	0.348097
Brain_Frontal_Cortex_BA9	rs11865086	16	30130493	C	A	0.49537	0.49537	0.238445	0.0999567	0.01902	236	-0.0393	0.0076	39722	2658	0.00743415	0.0477875	0.0854026	0.548666	0.31071
Brain_Frontal_Cortex_BA9	rs12042908	1	74997762	A	G	0.495763	0.495763	0.133587	0.0555154	0.0180287	236	0.0586	0.0077	38693	4674	4.0392e-09	2.43185e-09	0.492126	0.296079	0.211795
Brain_Frontal_Cortex_BA9	rs72833479	17	45960449	G	A	0.211864	0.211864	0.110296	0.065717	0.0965306	236	0.044	0.0089	39618	5287	0.0298614	0.0179034	0.469408	0.281232	0.201596
Brain_Frontal_Cortex_BA9	rs11865086	16	30130493	C	A	0.49537	0.49537	0.219538	0.0954668	0.0236363	236	-0.0393	0.0076	39722	2621	0.0569777	0.0123256	0.665739	0.143893	0.121064
Brain_Frontal_Cortex_BA9	rs11676272	2	25141538	A	G	0.491525	0.491525	-0.222163	0.114074	0.0543925	236	-0.075	0.0079	36714	4611	1.18815e-15	8.22765e-16	0.521231	0.360821	0.117948
Brain_Frontal_Cortex_BA9	rs144376234	1	110114504	C	T	0.0381356	0.0381356	0.467737	0.186278	0.013711	236	0.1195	0.021	39618	4854	0.000522429	0.000885293	0.339918	0.575932	0.0827424
Brain_Frontal_Cortex_BA9	rs11865086	16	30130493	C	A	0.49537	0.49537	0.0982805	0.062024	0.116356	236	-0.0393	0.0076	39722	2534	0.057943	0.0234305	0.59961	0.242389	0.0766273
Brain_Frontal_Cortex_BA9	rs72833479	17	45960449	G	A	0.211864	0.211864	0.0103057	0.0674679	0.878916	236	0.044	0.0089	39618	5321	0.0150235	0.0403331	0.236212	0.634077	0.0743549
Brain_Frontal_Cortex_BA9	rs144376234	1	110114504	C	T	0.0381356	0.0381356	0.153098	0.104999	0.148079	236	0.1195	0.021	39618	4714	0.000941293	0.000481952	0.6125	0.313534	0.0725429
Brain_Frontal_Cortex_BA9	rs11865086	16	30130493	C	A	0.49537	0.49537	-0.0875872	0.0557178	0.119246	236	-0.0393	0.0076	39722	2529	0.048597	0.0315175	0.515197	0.33406	0.0706284
Brain_Frontal_Cortex_BA9	rs543874	1	177889480	A	G	0.190678	0.190678	0.0740063	0.0489935	0.134192	236	-0.0793	0.0099	36963	4886	7.58011e-10	3.58439e-10	0.63256	0.299049	0.0683909
Brain_Frontal_Cortex_BA9	rs117281273	8	42981400	C	G	0.00847458	0.00847458	0.324684	0.262737	0.219557	236	0.1284	0.0248	37850.9	3882	0.0351351	0.0126428	0.653813	0.235202	0.0632077
Brain_Frontal_Cortex_BA9	rs543874	1	177889480	A	G	0.190678	0.190678	0.130715	0.0677941	0.0567946	236	-0.0793	0.0099	36963	4880	4.50428e-10	6.7473e-10	0.375154	0.561908	0.0629372
Brain_Frontal_Cortex_BA9	rs72833479	17	45960449	G	A	0.211864	0.211864	-0.126267	0.103322	0.224674	236	0.044	0.0089	39618	5312	0.0304363	0.0258223	0.478573	0.405965	0.0592029
Brain_Frontal_Cortex_BA9	rs117281273	8	42981400	C	G	0.00847458	0.00847458	-0.243048	0.263628	0.358874	236	0.1284	0.0248	37850.9	4956	0.0330949	0.0155384	0.607941	0.285377	0.0580478
Brain_Frontal_Cortex_BA9	rs114285994	16	19935763	G	A	0.118644	0.118644	0.131009	0.185516	0.48178	236	-0.0737	0.0115	38668	5194	1.10591e-05	9.18548e-06	0.516383	0.428845	0.0547527
Brain_Frontal_Cortex_BA9	rs144376234	1	110114504	C	T	0.0381356	0.0381356	-0.156476	0.164144	0.34284	236	0.1195	0.021	39618	5313	0.000834579	0.000615555	0.543914	0.401118	0.0535181
Brain_Frontal_Cortex_BA9	rs13107325	4	103188709	C	A	0.0932203	0.0932203	0.0601403	0.121689	0.622285	236	0.0953	0.0173	36677	4899	0.00387967	0.00180945	0.64518	0.300859	0.0482711
Brain_Frontal_Cortex_BA9	rs144376234	1	110114504	C	T	0.0381356	0.0381356	0.154685	0.302168	0.609884	236	0.1195	0.021	39618	5400	0.000799143	0.000660482	0.521181	0.430704	0.0466551
Brain_Frontal_Cortex_BA9	rs4760600	12	49314994	A	G	0.368644	0.368644	0.138292	0.104556	0.189089	236	0.0383	0.0078	37612	6624	0.0252057	0.0251937	0.451685	0.451423	0.0464924
Brain_Frontal_Cortex_BA9	rs2797084	13	54071824	T	C	0.173729	0.173729	0.178235	0.174608	0.309928	236	-0.0744	0.0109	39618	4701	5.72264e-06	5.02344e-06	0.508971	0.44674	0.0442778
Brain_Frontal_Cortex_BA9	rs1336980	9	129377855	G	C	0.351695	0.351695	0.0390639	0.0564496	0.490599	236	0.0395	0.0079	38668	4150	0.0691971	0.0353382	0.563913	0.28794	0.0436112
Brain_Frontal_Cortex_BA9	rs114670539	2	207064335	C	T	0.042735	0.042735	0.310444	0.318556	0.332239	236	0.0991	0.0179	39618	5330	0.00319487	0.00357113	0.449395	0.50228	0.0415591
Brain_Frontal_Cortex_BA9	rs72833479	17	45960449	G	A	0.211864	0.211864	0.0408815	0.0869309	0.639225	236	0.044	0.0089	39618	5251	0.0390659	0.0184795	0.612172	0.289537	0.0407461
Brain_Frontal_Cortex_BA9	rs114670539	2	207064335	C	T	0.042735	0.042735	0.385047	0.221124	0.084831	236	0.0991	0.0179	39618	5325	0.00239816	0.00437118	0.337576	0.615267	0.0403884
Brain_Frontal_Cortex_BA9	rs939584	2	621558	C	T	0.173729	0.173729	-0.0479905	0.0975505	0.623874	236	0.1066	0.0102	38668	3541	2.15969e-20	1.48076e-20	0.569603	0.390499	0.0398979
Brain_Frontal_Cortex_BA9	rs7138803	12	50247468	G	A	0.385593	0.385593	-0.0573243	0.11517	0.619807	236	0.0729	0.008	37067	3983	1.28334e-13	4.57768e-14	0.707779	0.252426	0.0397949
Brain_Frontal_Cortex_BA9	rs11865086	16	30130493	C	A	0.49537	0.49537	-0.0278527	0.0590767	0.638378	236	-0.0393	0.0076	39722	2697	0.0628557	0.0235081	0.636058	0.237847	0.0397309
Brain_Frontal_Cortex_BA9	rs17817449	16	53813367	T	G	0.423729	0.423729	0.0296099	0.0415252	0.477539	236	-0.0683	0.008	36963	6122	3.43395e-12	2.2119e-12	0.584583	0.376508	0.0389094
Brain_Frontal_Cortex_BA9	rs939584	2	621558	C	T	0.173729	0.173729	-0.0330793	0.113357	0.771058	236	0.1066	0.0102	38668	4854	2.21145e-20	1.44543e-20	0.581376	0.379957	0.0386672
Brain_Frontal_Cortex_BA9	rs72833479	17	45960449	G	A	0.211864	0.211864	-0.0158787	0.0592742	0.789362	236	0.044	0.0089	39618	4625	0.0423021	0.0235478	0.575484	0.32031	0.0383562
Brain_Frontal_Cortex_BA9	rs4760600	12	49314994	A	G	0.368644	0.368644	0.031558	0.0482403	0.514558	236	0.0383	0.0078	37612	6327	0.0295394	0.0172612	0.577504	0.337423	0.0382718
Brain_Frontal_Cortex_BA9	rs62500888	8	28061823	A	G	0.411017	0.411017	0.0445085	0.0857227	0.604806	236	0.0472	0.0076	39618	5447	0.000114808	5.32416e-05	0.657325	0.304794	0.0377131
Brain_Frontal_Cortex_BA9	rs11676272	2	25141538	A	G	0.491525	0.491525	0.149182	0.103313	0.152001	236	-0.075	0.0079	36714	5980	7.21184e-16	1.46422e-15	0.317951	0.6455	0.036549
Brain_Frontal_Cortex_BA9	rs7138803	12	50247468	G	A	0.385593	0.385593	0.00673015	0.0556312	0.903961	236	0.0729	0.008	37067	4001	1.27213e-13	4.84312e-14	0.698179	0.265768	0.0360529
Brain_Frontal_Cortex_BA9	rs13107325	4	103188709	C	A	0.0932203	0.0932203	-0.0514444	0.074787	0.493188	236	0.0953	0.0173	36677	4946	0.0027173	0.00305927	0.451022	0.507746	0.0354558
Brain_Frontal_Cortex_BA9	rs72833479	17	45960449	G	A	0.211864	0.211864	0.0343732	0.0933119	0.713409	236	0.044	0.0089	39618	5314	0.00545832	0.0522548	0.0857771	0.821145	0.0353645
Brain_Frontal_Cortex_BA9	rs114285994	16	19935763	G	A	0.118644	0.118644	0.0220389	0.11842	0.852752	236	-0.0737	0.0115	38668	4334	1.17893e-05	9.22895e-06	0.541427	0.423808	0.0347436
Brain_Frontal_Cortex_BA9	rs12042908	1	74997762	A	G	0.495763	0.495763	0.187984	0.0862189	0.0316785	236	0.0586	0.0077	38693	4725	9.8665e-10	6.9922e-09	0.11938	0.845992	0.034628
Brain_Frontal_Cortex_BA9	rs4760600	12	49314994	A	G	0.368644	0.368644	0.138891	0.10559	0.191517	236	0.0383	0.0078	37612	6140	0.00683054	0.0355149	0.149224	0.775849	0.0325811
Brain_Frontal_Cortex_BA9	rs1336980	9	129377855	G	C	0.351695	0.351695	-0.0352546	0.0851321	0.679713	236	0.0395	0.0079	38668	4472	0.0578196	0.0474062	0.474109	0.38869	0.0319752
Brain_Frontal_Cortex_BA9	rs7719067	5	153538241	A	G	0.427966	0.427966	-0.0138923	0.0653872	0.832197	236	0.0381	0.0075	39721	6113	0.0273871	0.0167432	0.57342	0.350531	0.0319187
Brain_Frontal_Cortex_BA9	rs72833479	17	45960449	G	A	0.211864	0.211864	0.0221584	0.128719	0.863686	236	0.044	0.0089	39618	3414	0.150142	0.082839	0.474221	0.261615	0.0311839
Brain_Frontal_Cortex_BA9	rs9695734	9	96407983	C	T	0.182203	0.182203	-0.175609	0.110822	0.116344	236	-0.0517	0.0106	37506	5592	0.027572	0.0385288	0.376615	0.526245	0.0310399
Brain_Frontal_Cortex_BA9	rs12042908	1	74997762	A	G	0.495763	0.495763	-0.067982	0.107777	0.529693	236	0.0586	0.0077	38693	4778	4.15338e-09	3.80629e-09	0.505983	0.463668	0.0303481
Brain_Frontal_Cortex_BA9	rs62500888	8	28061823	A	G	0.411017	0.411017	0.0637139	0.0716156	0.37587	236	0.0472	0.0076	39618	7703	7.17459e-05	9.59983e-05	0.415012	0.555269	0.0295512
Brain_Frontal_Cortex_BA9	rs144376234	1	110114504	C	T	0.0381356	0.0381356	-0.251699	0.13149	0.0585718	236	0.1195	0.021	39618	5352	0.000307111	0.00118001	0.200166	0.769063	0.0292844
Brain_Frontal_Cortex_BA9	rs9695734	9	96407983	C	T	0.182203	0.182203	-0.158416	0.0861484	0.0690261	236	-0.0517	0.0106	37506	5743	0.0167972	0.0494591	0.229341	0.675262	0.0291413
Brain_Frontal_Cortex_BA9	rs11676272	2	25141538	A	G	0.491525	0.491525	-0.0169324	0.104711	0.871878	236	-0.075	0.0079	36714	5837	1.19005e-15	1.01482e-15	0.524734	0.44744	0.0278262
Brain_Frontal_Cortex_BA9	rs7138803	12	50247468	G	A	0.385593	0.385593	0.0239604	0.0679257	0.725054	236	0.0729	0.008	37067	4928	9.24462e-14	8.37203e-14	0.510394	0.462191	0.0274147
Brain_Frontal_Cortex_BA9	rs9695734	9	96407983	C	T	0.182203	0.182203	0.138427	0.0837988	0.101824	236	-0.0517	0.0106	37506	6226	0.0233637	0.0438047	0.315374	0.59127	0.0261871
Brain_Frontal_Cortex_BA9	rs72833479	17	45960449	G	A	0.211864	0.211864	-0.293114	0.129208	0.0255362	236	0.044	0.0089	39618	5310	0.00742911	0.0509669	0.116799	0.801266	0.0235392
Brain_Frontal_Cortex_BA9	rs7138803	12	50247468	G	A	0.385593	0.385593	-0.0727546	0.055971	0.19676	236	0.0729	0.008	37067	4316	4.45316e-14	1.31958e-13	0.246463	0.730308	0.0232289
Brain_Frontal_Cortex_BA9	rs7488361	12	50182265	T	C	0.478814	0.478814	-0.0641826	0.0710492	0.368599	236	-0.0555	0.0079	38160	5130	7.44996e-07	1.53886e-06	0.319148	0.659209	0.0216409
Brain_Frontal_Cortex_BA9	rs543874	1	177889480	A	G	0.190678	0.190678	-0.0168184	0.109896	0.878688	236	-0.0793	0.0099	36963	4835	3.70684e-10	8.01939e-10	0.309501	0.669555	0.020944
Brain_Frontal_Cortex_BA9	rs144376234	1	110114504	C	T	0.0381356	0.0381356	-0.14466	0.102728	0.162307	236	0.1195	0.021	39618	5231	0.000248746	0.001256	0.162057	0.818259	0.0181787
Brain_Frontal_Cortex_BA9	rs56133711	11	27723334	G	A	0.20339	0.20339	-0.0892844	0.0575226	0.123914	236	0.0566	0.0089	38160	4848	6.13528e-07	6.1752e-05	0.00966816	0.973089	0.0171802
Brain_Frontal_Cortex_BA9	rs7138803	12	50247468	G	A	0.385593	0.385593	0.0138341	0.0804673	0.863861	236	0.0729	0.008	37067	3840	4.33628e-14	1.35978e-13	0.238798	0.748814	0.0123872
Brain_Frontal_Cortex_BA9	rs11865086	16	30130493	C	A	0.49537	0.49537	0.0524362	0.0639063	0.413954	236	-0.0393	0.0076	39722	2607	0.00320669	0.0862952	0.0321947	0.86638	0.0119232
Brain_Frontal_Cortex_BA9	rs9695734	9	96407983	C	T	0.182203	0.182203	0.0475039	0.0883978	0.592244	236	-0.0517	0.0106	37506	6286	0.0122112	0.055987	0.164769	0.755433	0.0115994
Brain_Frontal_Cortex_BA9	rs571312	18	57839769	C	A	0.224576	0.224576	0.0378495	0.140686	0.788479	236	0.059	0.0093	37068	7035	1.62193e-05	6.82734e-05	0.189736	0.79866	0.01152
Brain_Frontal_Cortex_BA9	rs11865086	16	30130493	C	A	0.49537	0.49537	0.0365027	0.0656519	0.579502	236	-0.0393	0.0076	39722	2514	0.0141597	0.108648	0.0999652	0.767031	0.0101956
Brain_Frontal_Cortex_BA9	rs7138803	12	50247468	G	A	0.385593	0.385593	0.0842115	0.103817	0.419286	236	0.0729	0.008	37067	4654	2.61409e-14	1.53358e-13	0.144246	0.846224	0.00952931
Brain_Frontal_Cortex_BA9	rs56133711	11	27723334	G	A	0.20339	0.20339	-0.031779	0.0803181	0.693231	236	0.0566	0.0089	38160	4257	9.25158e-06	5.33478e-05	0.146425	0.844325	0.00918738
Brain_Frontal_Cortex_BA9	rs114285994	16	19935763	G	A	0.118644	0.118644	-0.128968	0.0925107	0.166509	236	-0.0737	0.0115	38668	4603	1.52625e-06	1.97003e-05	0.0714008	0.921606	0.00697199
Brain_Frontal_Cortex_BA9	rs11865086	16	30130493	C	A	0.49537	0.49537	-0.100513	0.111074	0.367772	236	-0.0393	0.0076	39722	2528	0.00820932	0.0775066	0.0869363	0.820784	0.00656333
Brain_Frontal_Cortex_BA9	rs4760600	12	49314994	A	G	0.368644	0.368644	-0.00172013	0.117759	0.988376	236	0.0383	0.0078	37612	6398	0.00523182	0.0433886	0.1017	0.843413	0.006267
Brain_Frontal_Cortex_BA9	rs7138803	12	50247468	G	A	0.385593	0.385593	-0.134514	0.111587	0.230987	236	0.0729	0.008	37067	4287	1.21752e-14	1.68626e-13	0.0669208	0.926847	0.00623179
Brain_Frontal_Cortex_BA9	rs114285994	16	19935763	G	A	0.118644	0.118644	-0.396725	0.126931	0.0023483	236	-0.0737	0.0115	38668	6174	7.70379e-10	2.13449e-05	3.58783e-05	0.994073	0.00586969
Brain_Frontal_Cortex_BA9	rs62500888	8	28061823	A	G	0.411017	0.411017	-0.14901	0.0729999	0.0439715	236	0.0472	0.0076	39618	5595	4.08735e-06	0.000168861	0.0235061	0.971106	0.0052149
Brain_Frontal_Cortex_BA9	rs11865086	16	30130493	C	A	0.49537	0.49537	0.126414	0.0713899	0.0797756	236	-0.0393	0.0076	39722	2612	0.00185663	0.0849211	0.0194331	0.888854	0.00493519
Brain_Frontal_Cortex_BA9	rs11865086	16	30130493	C	A	0.49537	0.49537	-0.0320933	0.0807528	0.691935	236	-0.0393	0.0076	39722	2487	4.72764e-06	0.0817838	5.28106e-05	0.913571	0.00458769
Brain_Frontal_Cortex_BA9	rs114285994	16	19935763	G	A	0.118644	0.118644	0.618044	0.156593	0.000150851	236	-0.0737	0.0115	38668	6113	5.30177e-31	2.14009e-05	2.46673e-26	0.995707	0.00427149
Brain_Frontal_Cortex_BA9	rs7138803	12	50247468	G	A	0.385593	0.385593	-0.125401	0.106455	0.241719	236	0.0729	0.008	37067	5131	8.64805e-15	1.71253e-13	0.04787	0.94794	0.00419002
Brain_Frontal_Cortex_BA9	rs9695734	9	96407983	C	T	0.182203	0.182203	0.185686	0.13438	0.170242	236	-0.0517	0.0106	37506	6128	1.59021e-05	0.0684386	0.000215431	0.927155	0.00417509
Brain_Frontal_Cortex_BA9	rs7138803	12	50247468	G	A	0.385593	0.385593	-0.142782	0.130175	0.275454	236	0.0729	0.008	37067	4835	8.39407e-15	1.72089e-13	0.046323	0.949674	0.00400255
Brain_Frontal_Cortex_BA9	rs12042908	1	74997762	A	G	0.495763	0.495763	0.00995782	0.0708196	0.888474	236	0.0586	0.0077	38693	4779	6.04768e-10	7.57142e-09	0.0736756	0.922381	0.00394332
Brain_Frontal_Cortex_BA9	rs72833479	17	45960449	G	A	0.211864	0.211864	-0.157771	0.150437	0.296926	236	0.044	0.0089	39618	3619	4.08443e-20	0.0910198	4.06662e-19	0.906227	0.0027528
Brain_Frontal_Cortex_BA9	rs9296780	6	55212064	G	A	0.427966	0.427966	-0.0554106	0.0481649	0.252822	236	-0.0401	0.008	37210	7780	0.000554902	0.055527	0.00931743	0.932359	0.00224115
Brain_Frontal_Cortex_BA9	rs114285994	16	19935763	G	A	0.118644	0.118644	0.0516067	0.118836	0.665067	236	-0.0737	0.0115	38668	5683	5.63362e-07	2.08458e-05	0.0262633	0.971802	0.00191305
Brain_Frontal_Cortex_BA9	rs72833479	17	45960449	G	A	0.211864	0.211864	0.090666	0.116193	0.437132	236	0.044	0.0089	39618	4108	7.58695e-06	0.0686848	0.000102693	0.929682	0.00152242
Brain_Frontal_Cortex_BA9	rs12641981	4	45179883	C	T	0.385593	0.385593	0.0444118	0.125413	0.724022	236	0.044	0.008	34819	6469	0.000230868	0.0194682	0.0114799	0.968052	0.000768756
Brain_Frontal_Cortex_BA9	rs4760600	12	49314994	A	G	0.368644	0.368644	0.14355	0.0976794	0.144939	236	0.0383	0.0078	37612	6191	4.08674e-06	0.0440715	8.857e-05	0.95514	0.000696248
Brain_Frontal_Cortex_BA9	rs13107325	4	103188709	C	A	0.0932203	0.0932203	0.102313	0.176223	0.562878	236	0.0953	0.0173	36677	4952	3.94169e-05	0.00590648	0.00658585	0.986866	0.000602563
Brain_Frontal_Cortex_BA9	rs1336980	9	129377855	G	C	0.351695	0.351695	-0.0227075	0.0537186	0.673451	236	0.0395	0.0079	38668	4470	7.38904e-11	0.108887	6.04323e-10	0.890549	0.000563154
Brain_Frontal_Cortex_BA9	rs11865086	16	30130493	C	A	0.49537	0.49537	0.106815	0.106272	0.317371	236	-0.0393	0.0076	39722	2593	3.39495e-11	0.0788032	3.96668e-10	0.920742	0.000454865
Brain_Frontal_Cortex_BA9	rs117281273	8	42981400	C	G	0.00847458	0.00847458	-0.0352509	0.434461	0.935502	236	0.1284	0.0248	37850.9	4597	2.53065e-17	0.0510157	4.70559e-16	0.948605	0.000378958
Brain_Frontal_Cortex_BA9	rs7138803	12	50247468	G	A	0.385593	0.385593	-0.0999809	0.0821694	0.226677	236	0.0729	0.008	37067	5138	6.57638e-16	1.7997e-13	0.00363963	0.996027	0.00033324
Brain_Frontal_Cortex_BA9	rs12641981	4	45179883	C	T	0.385593	0.385593	-0.0415882	0.0727234	0.568748	236	0.044	0.008	34819	6467	5.52378e-06	0.0196971	0.000274791	0.979866	0.000156668
Brain_Frontal_Cortex_BA9	rs62500888	8	28061823	A	G	0.411017	0.411017	-0.0418585	0.0531929	0.433268	236	0.0472	0.0076	39618	7486	3.59699e-07	0.000172593	0.0020791	0.997608	0.000139882
Brain_Frontal_Cortex_BA9	rs7138803	12	50247468	G	A	0.385593	0.385593	0.0167962	0.0803598	0.834881	236	0.0729	0.008	37067	4194	4.44705e-16	1.80521e-13	0.00245707	0.997412	0.000131102
Brain_Frontal_Cortex_BA9	rs12641981	4	45179883	C	T	0.385593	0.385593	-0.0701183	0.100121	0.485413	236	0.044	0.008	34819	6469	1.35386e-13	0.0197118	6.73205e-12	0.980166	0.000122236
Brain_Frontal_Cortex_BA9	rs144376234	1	110114504	C	T	0.0381356	0.0381356	0.00338624	0.280025	0.990377	236	0.1195	0.021	39618	5401	1.2942e-14	0.00153109	8.4388e-12	0.998348	0.000121046
Brain_Frontal_Cortex_BA9	rs114670539	2	207064335	C	T	0.042735	0.042735	-0.27606	0.254586	0.280926	236	0.0991	0.0179	39618	5227	3.03657e-15	0.00704179	4.28169e-13	0.992921	3.72902e-05
Brain_Frontal_Cortex_BA9	rs114670539	2	207064335	C	T	0.042735	0.042735	-0.317127	0.151101	0.0384609	236	0.0991	0.0179	39618	5395	2.03639e-15	0.0070535	2.8666e-13	0.992913	3.39183e-05
Brain_Frontal_Cortex_BA9	rs144376234	1	110114504	C	T	0.0381356	0.0381356	0.618731	0.249219	0.0147754	236	0.1195	0.021	39618	5388	1.51468e-19	0.00153091	9.87861e-17	0.998445	2.41206e-05
Brain_Frontal_Cortex_BA9	rs144376234	1	110114504	C	T	0.0381356	0.0381356	0.124637	0.237508	0.600952	236	0.1195	0.021	39618	5344	1.19585e-07	0.00153188	7.79376e-05	0.998375	1.51542e-05
Brain_Frontal_Cortex_BA9	rs17817449	16	53813367	T	G	0.423729	0.423729	0.103467	0.0926956	0.267122	236	-0.0683	0.008	36963	6009	9.01274e-16	5.87728e-12	0.000153323	0.999833	1.3234e-05
Brain_Frontal_Cortex_BA9	rs939584	2	621558	C	T	0.173729	0.173729	-0.0798853	0.155259	0.608064	236	0.1066	0.0102	38668	7335	4.08779e-24	3.81125e-20	0.000107244	0.999885	7.34619e-06
Brain_Frontal_Cortex_BA9	rs17817449	16	53813367	T	G	0.423729	0.423729	-0.0720064	0.0544362	0.189055	236	-0.0683	0.008	36963	6122	1.23405e-16	5.87405e-12	2.1008e-05	0.999977	2.10776e-06
Brain_Frontal_Cortex_BA9	rs62500888	8	28061823	A	G	0.411017	0.411017	-0.0110117	0.0644302	0.864655	236	0.0472	0.0076	39618	6794	5.2645e-10	0.000173467	3.03433e-06	0.999822	1.67702e-06
Brain_Frontal_Cortex_BA9	rs7138803	12	50247468	G	A	0.385593	0.385593	-0.0851162	0.0912458	0.353252	236	0.0729	0.008	37067	4126	3.2519e-18	1.81044e-13	1.79616e-05	0.999981	1.2615e-06
Brain_Frontal_Cortex_BA9	rs7138803	12	50247468	G	A	0.385593	0.385593	-0.0287628	0.0592326	0.628364	236	0.0729	0.008	37067	5097	2.3458e-19	1.80877e-13	1.29691e-06	0.999999	7.32891e-08
Brain_Frontal_Cortex_BA9	rs7138803	12	50247468	G	A	0.385593	0.385593	0.0279868	0.094235	0.767116	236	0.0729	0.008	37067	5132	3.61161e-20	1.80659e-13	1.99912e-07	1	1.08894e-08
Brain_Frontal_Cortex_BA9	rs4477562	13	54104968	C	T	0.131356	0.131356	-0.0290311	0.157615	0.854253	236	0.0802	0.0112	39618	4804	8.68094e-16	2.89057e-07	3.00319e-09	1	2.79483e-09
Brain_Frontal_Cortex_BA9	rs12042908	1	74997762	A	G	0.495763	0.495763	-0.237381	0.111163	0.0352713	236	0.0586	0.0077	38693	4738	9.56431e-28	8.20804e-09	1.16524e-19	1	2.18004e-10
Brain_Frontal_Cortex_BA9	rs12042908	1	74997762	A	G	0.495763	0.495763	0.0501528	0.13891	0.718859	236	0.0586	0.0077	38693	4669	6.95263e-19	8.26997e-09	8.40708e-11	1	6.26169e-11
Brain_Frontal_Cortex_BA9	rs11676272	2	25141538	A	G	0.491525	0.491525	0.120906	0.131764	0.361127	236	-0.075	0.0079	36714	5894	4.33675e-26	2.26791e-15	1.91223e-11	1	1.53758e-12
Brain_Frontal_Cortex_BA9	rs17817449	16	53813367	T	G	0.423729	0.423729	0.00518846	0.0736484	0.943983	236	-0.0683	0.008	36963	5833	8.50517e-30	5.87553e-12	1.44756e-18	1	5.00979e-14
Tissue	SNP	Chr	Pos	Ref	Alt	AF	MAF	beta_eqtl	se_eqtl	pv_eQTL	n_eQTL	beta_GWAS	se_GWAS	N	nsnps	PP.H0.abf	PP.H1.abf	PP.H2.abf	PP.H3.abf	PP.H4.abf
Brain_Hippocampus	rs72833479	17	45960449	G	A	0.211712	0.211712	0.255086	0.0762137	0.00119835	220	0.044	0.0089	39618	5332	0.000143405	0.00788289	0.00224976	0.122801	0.866923
Brain_Hippocampus	rs7719067	5	153538241	A	G	0.396396	0.396396	0.259287	0.0663815	0.000182431	220	0.0381	0.0075	39721	6151	0.00200662	0.0105288	0.0429434	0.224604	0.719917
Brain_Hippocampus	rs11865086	16	30130493	C	A	0.490099	0.490099	-0.154301	0.0821679	0.063673	220	-0.0393	0.0076	39722	2569	0.0371033	0.0138882	0.381903	0.142526	0.424579
Brain_Hippocampus	rs11865086	16	30130493	C	A	0.490099	0.490099	0.269447	0.111704	0.017911	220	-0.0393	0.0076	39722	2659	0.0152292	0.0357749	0.175155	0.411095	0.362746
Brain_Hippocampus	rs11865086	16	30130493	C	A	0.490099	0.490099	-0.660356	0.11537	1.38517e-07	220	-0.0393	0.0076	39722	2022	8.79725e-07	0.0696309	9.14543e-06	0.723661	0.206698
Brain_Hippocampus	rs61442874	2	207520920	A	T	0.207207	0.207207	0.221062	0.107924	0.0434754	220	-0.0439	0.0087	38160	5517	0.0692013	0.0519945	0.448777	0.337096	0.0929308
Brain_Hippocampus	rs9695734	9	96407983	C	T	0.171171	0.171171	0.121061	0.113236	0.287916	220	-0.0517	0.0106	37506	6126	0.0374457	0.0253873	0.507603	0.344057	0.085507
Brain_Hippocampus	rs11865086	16	30130493	C	A	0.490099	0.490099	-0.156306	0.134375	0.247855	220	-0.0393	0.0076	39722	2052	0.0676735	0.0136064	0.704888	0.141652	0.07218
Brain_Hippocampus	rs114285994	16	19935763	G	A	0.121622	0.121622	-0.174597	0.105886	0.102691	220	-0.0737	0.0115	38668	4582	1.28516e-05	6.84816e-06	0.605663	0.322666	0.0716509
Brain_Hippocampus	rs117281273	8	42981400	C	G	0.0225225	0.0225225	-0.297024	0.279064	0.290046	220	0.1284	0.0248	37850.9	4511	0.0323516	0.0151175	0.605616	0.282932	0.0639819
Brain_Hippocampus	rs114670539	2	207064335	C	T	0.0405405	0.0405405	-0.293768	0.243354	0.230568	220	0.0991	0.0179	39618	5221	0.00430096	0.00232806	0.60516	0.327506	0.0607052
Brain_Hippocampus	rs939584	2	621558	C	T	0.211712	0.211712	-0.140432	0.127522	0.273761	220	0.1066	0.0102	38668	4844	2.46352e-20	1.12764e-20	0.646527	0.295881	0.0575922
Brain_Hippocampus	rs144376234	1	110114504	C	T	0.036036	0.036036	-0.051746	0.152243	0.734739	220	0.1195	0.021	39618	5420	0.000973796	0.000471933	0.636019	0.308181	0.0543552
Brain_Hippocampus	rs144376234	1	110114504	C	T	0.036036	0.036036	0.114056	0.347779	0.743715	220	0.1195	0.021	39618	5555	0.000867834	0.000581661	0.568143	0.380745	0.0496632
Brain_Hippocampus	rs1336980	9	129377855	G	C	0.396396	0.396396	0.0491237	0.0842839	0.561478	220	0.0395	0.0079	38668	4769	0.0717467	0.0304138	0.597817	0.253371	0.046651
Brain_Hippocampus	rs72833479	17	45960449	G	A	0.211712	0.211712	0.0702555	0.0919499	0.446851	220	0.044	0.0089	39618	5172	0.0343977	0.0230379	0.537984	0.360271	0.0443094
Brain_Hippocampus	rs144376234	1	110114504	C	T	0.036036	0.036036	-0.143612	0.275115	0.602961	220	0.1195	0.021	39618	5188	0.000758275	0.000707512	0.493932	0.460821	0.043781
Brain_Hippocampus	rs17817449	16	53813367	T	G	0.418919	0.418919	0.0158539	0.0561717	0.778414	220	-0.0683	0.008	36963	6123	3.5725e-12	2.07171e-12	0.609068	0.353163	0.0377687
Brain_Hippocampus	rs11215427	11	115093438	G	C	0.283784	0.283784	0.043419	0.0924083	0.639604	220	-0.0461	0.0087	38160	5442	0.0293553	0.0153179	0.603588	0.314921	0.0368185
Brain_Hippocampus	rs11865086	16	30130493	C	A	0.490099	0.490099	-0.0832571	0.0994773	0.404865	220	-0.0393	0.0076	39722	2337	0.0395103	0.0459256	0.407062	0.473123	0.0343785
Brain_Hippocampus	rs571312	18	57839769	C	A	0.202703	0.202703	0.0723364	0.0767574	0.348538	220	0.059	0.0093	37068	7028	3.76067e-05	4.50609e-05	0.440045	0.527236	0.0326364
Brain_Hippocampus	rs9695734	9	96407983	C	T	0.171171	0.171171	-0.390135	0.147399	0.00960939	220	-0.0517	0.0106	37506	5591	0.0151495	0.0507944	0.207169	0.694578	0.0323086
Brain_Hippocampus	rs13107325	4	103188709	C	A	0.117117	0.117117	-0.0580475	0.0957937	0.546081	220	0.0953	0.0173	36677	4955	0.00221851	0.00359225	0.368643	0.596884	0.0286629
Brain_Hippocampus	rs13107325	4	103188709	C	A	0.117117	0.117117	0.0500344	0.0832592	0.549402	220	0.0953	0.0173	36677	4895	0.00218275	0.00362746	0.362832	0.602955	0.0284026
Brain_Hippocampus	rs114670539	2	207064335	C	T	0.0405405	0.0405405	0.0463268	0.172362	0.788724	220	0.0991	0.0179	39618	5221	0.00216229	0.00470554	0.304242	0.662059	0.026831
Brain_Hippocampus	rs11865086	16	30130493	C	A	0.490099	0.490099	-0.0690647	0.0763857	0.368353	220	-0.0393	0.0076	39722	2501	0.014298	0.106999	0.100511	0.75215	0.0260419
Brain_Hippocampus	rs9695734	9	96407983	C	T	0.171171	0.171171	0.0450563	0.181202	0.804203	220	-0.0517	0.0106	37506	6116	0.0199997	0.0469791	0.270992	0.636534	0.0254946
Brain_Hippocampus	rs543874	1	177889480	A	G	0.211712	0.211712	-0.0624442	0.0968134	0.520589	220	-0.0793	0.0099	36963	4838	3.81622e-10	7.88349e-10	0.318198	0.657303	0.0244991
Brain_Hippocampus	rs7138803	12	50247468	G	A	0.351351	0.351351	-0.0442448	0.132076	0.738416	220	0.0729	0.008	37067	4438	7.35292e-14	1.03618e-13	0.405001	0.570704	0.0242954
Brain_Hippocampus	rs939584	2	621558	C	T	0.211712	0.211712	-0.167389	0.141026	0.238411	220	0.1066	0.0102	38668	7330	9.03123e-21	2.82588e-20	0.236767	0.740822	0.0224115
Brain_Hippocampus	rs4760600	12	49314994	A	G	0.387387	0.387387	-0.0003018	0.070156	0.996577	220	0.0383	0.0078	37612	6592	0.0216166	0.0299755	0.388308	0.538442	0.0216575
Brain_Hippocampus	rs7138803	12	50247468	G	A	0.351351	0.351351	0.0508592	0.0609762	0.406468	220	0.0729	0.008	37067	5060	5.17672e-14	1.24997e-13	0.2867	0.692243	0.0210573
Brain_Hippocampus	rs7138803	12	50247468	G	A	0.351351	0.351351	0.077309	0.114955	0.502999	220	0.0729	0.008	37067	4616	5.26637e-14	1.24925e-13	0.290697	0.689552	0.0197509
Brain_Hippocampus	rs72833479	17	45960449	G	A	0.211712	0.211712	0.108284	0.111336	0.333391	220	0.044	0.0089	39618	4102	0.0159082	0.0517385	0.215177	0.699808	0.0173684
Brain_Hippocampus	rs4760600	12	49314994	A	G	0.387387	0.387387	0.104977	0.0926845	0.260411	220	0.0383	0.0078	37612	6157	0.00870413	0.0345637	0.189031	0.750619	0.0170823
Brain_Hippocampus	rs114285994	16	19935763	G	A	0.121622	0.121622	-0.210157	0.179017	0.243549	220	-0.0737	0.0115	38668	4602	2.60293e-06	1.83267e-05	0.122567	0.86296	0.0144517
Brain_Hippocampus	rs11865086	16	30130493	C	A	0.490099	0.490099	0.0300045	0.0911737	0.74286	220	-0.0393	0.0076	39722	2484	0.0187768	0.0622164	0.209716	0.694875	0.0144155
Brain_Hippocampus	rs72833479	17	45960449	G	A	0.211712	0.211712	0.0632681	0.111313	0.571209	220	0.044	0.0089	39618	3407	0.00144156	0.23623	0.00453994	0.743948	0.0138409
Brain_Hippocampus	rs11865086	16	30130493	C	A	0.490099	0.490099	0.106938	0.0721801	0.141995	220	-0.0393	0.0076	39722	2575	0.000366228	0.0896651	0.0036529	0.894342	0.0119732
Brain_Hippocampus	rs72833479	17	45960449	G	A	0.211712	0.211712	0.0877787	0.155971	0.574993	220	0.044	0.0089	39618	4518	0.0103464	0.0575753	0.140398	0.78127	0.0104103
Brain_Hippocampus	rs13107325	4	103188709	C	A	0.117117	0.117117	-0.264183	0.206335	0.203744	220	0.0953	0.0173	36677	4965	0.000550153	0.00537171	0.091436	0.892774	0.00986858
Brain_Hippocampus	rs72833479	17	45960449	G	A	0.211712	0.211712	0.0782379	0.124406	0.531031	220	0.044	0.0089	39618	5207	1.52241e-06	0.059615	2.37691e-05	0.930747	0.0096126
Brain_Hippocampus	rs114285994	16	19935763	G	A	0.121622	0.121622	-0.386889	0.14428	0.0087343	220	-0.0737	0.0115	38668	6171	1.96281e-08	2.11127e-05	0.000920229	0.989823	0.0092353
Brain_Hippocampus	rs13107325	4	103188709	C	A	0.117117	0.117117	-0.00767287	0.0989278	0.938352	220	0.0953	0.0173	36677	5783	0.000751647	0.0058153	0.112747	0.872289	0.00839656
Brain_Hippocampus	rs9695734	9	96407983	C	T	0.171171	0.171171	0.053607	0.103263	0.604957	220	-0.0517	0.0106	37506	6267	0.00690672	0.0616046	0.0932265	0.831528	0.00673391
Brain_Hippocampus	rs7138803	12	50247468	G	A	0.351351	0.351351	-0.0217779	0.0882862	0.805729	220	0.0729	0.008	37067	5094	1.7173e-14	1.62171e-13	0.0952073	0.89907	0.00572293
Brain_Hippocampus	rs4477562	13	54104968	C	T	0.117117	0.117117	0.083925	0.142096	0.556269	220	0.0802	0.0112	39618	4808	1.47436e-08	2.72452e-07	0.0511037	0.944359	0.00453686
Brain_Hippocampus	rs114285994	16	19935763	G	A	0.121622	0.121622	0.567652	0.152998	0.000360111	220	-0.0737	0.0115	38668	6110	2.96444e-26	2.12582e-05	1.38815e-21	0.995445	0.00453413
Brain_Hippocampus	rs62500888	8	28061823	A	G	0.418919	0.418919	0.035965	0.0743501	0.629769	220	0.0472	0.0076	39618	7472	8.99526e-06	0.00016337	0.0520091	0.944578	0.00324048
Brain_Hippocampus	rs72833479	17	45960449	G	A	0.211712	0.211712	-0.0966123	0.148083	0.515812	220	0.044	0.0089	39618	3612	7.92958e-06	0.091331	7.87862e-05	0.907438	0.00114394
Brain_Hippocampus	rs4760600	12	49314994	A	G	0.387387	0.387387	-0.0485367	0.122752	0.69349	220	0.0383	0.0078	37612	6365	1.26426e-05	0.0487597	0.000246377	0.950218	0.00076374
Brain_Hippocampus	rs11865086	16	30130493	C	A	0.490099	0.490099	0.195242	0.112575	0.0863224	220	-0.0393	0.0076	39722	2592	0.000193409	0.0785127	0.00226215	0.918298	0.000734167
Brain_Hippocampus	rs12042908	1	74997762	A	G	0.490991	0.490991	0.0209955	0.0798252	0.793144	220	0.0586	0.0077	38693	4780	1.03076e-10	8.11358e-09	0.012536	0.98677	0.000693741
Brain_Hippocampus	rs1336980	9	129377855	G	C	0.396396	0.396396	0.0400952	0.0658724	0.544287	220	0.0395	0.0079	38668	4483	1.00391e-11	0.108841	8.21461e-11	0.890602	0.000556436
Brain_Hippocampus	rs72833479	17	45960449	G	A	0.211712	0.211712	-0.0794814	0.12479	0.525811	220	0.044	0.0089	39618	4914	2.01972e-05	0.0602277	0.000314903	0.939035	0.000402456
Brain_Hippocampus	rs12641981	4	45179883	C	T	0.40991	0.40991	0.030293	0.0542402	0.577907	220	0.044	0.008	34819	6480	8.98332e-05	0.0195991	0.00447102	0.975454	0.000386211
Brain_Hippocampus	rs117281273	8	42981400	C	G	0.0225225	0.0225225	0.0131895	0.318589	0.96707	220	0.1284	0.0248	37850.9	4711	1.44968e-06	0.0511116	2.69049e-05	0.948587	0.00027302
Brain_Hippocampus	rs62500888	8	28061823	A	G	0.418919	0.418919	-0.171308	0.0869739	0.0519884	220	0.0472	0.0076	39618	5584	2.13872e-07	0.000173295	0.0012321	0.998339	0.000255259
Brain_Hippocampus	rs11676272	2	25141538	A	G	0.481982	0.481982	0.0414563	0.1299	0.750367	220	-0.075	0.0079	36714	5903	8.95523e-18	2.27224e-15	0.00392482	0.995858	0.000217567
Brain_Hippocampus	rs114670539	2	207064335	C	T	0.0405405	0.0405405	-0.136494	0.117367	0.247951	220	0.0991	0.0179	39618	5396	6.2221e-06	0.00704499	0.000876069	0.991932	0.000140422
Brain_Hippocampus	rs12641981	4	45179883	C	T	0.40991	0.40991	-0.0962751	0.0825626	0.246695	220	0.044	0.008	34819	6481	1.53467e-06	0.0196904	7.6389e-05	0.980102	0.000129424
Brain_Hippocampus	rs62500888	8	28061823	A	G	0.418919	0.418919	-0.0456211	0.104976	0.664914	220	0.0472	0.0076	39618	7689	1.36366e-07	0.000172517	0.000789649	0.998986	5.18172e-05
Brain_Hippocampus	rs11676272	2	25141538	A	G	0.481982	0.481982	0.244856	0.0832692	0.00417481	220	-0.075	0.0079	36714	5989	5.97636e-20	2.28189e-15	2.61891e-05	0.999949	2.5276e-05
Brain_Hippocampus	rs144376234	1	110114504	C	T	0.036036	0.036036	0.363568	0.303617	0.234308	220	0.1195	0.021	39618	5407	5.09001e-12	0.00153178	3.31779e-09	0.998454	1.43594e-05
Brain_Hippocampus	rs144376234	1	110114504	C	T	0.036036	0.036036	0.751301	0.244557	0.00282021	220	0.1195	0.021	39618	5394	1.09512e-18	0.00153149	7.13963e-16	0.99846	8.49394e-06
Brain_Hippocampus	rs62500888	8	28061823	A	G	0.418919	0.418919	0.0227692	0.123068	0.85364	220	0.0472	0.0076	39618	7668	4.42486e-19	0.00017256	2.56378e-15	0.999823	4.87275e-06
Brain_Hippocampus	rs12042908	1	74997762	A	G	0.490991	0.490991	0.0222325	0.104442	0.831915	220	0.0586	0.0077	38693	4727	3.7571e-13	8.25309e-09	4.55214e-05	0.999952	2.54699e-06
Brain_Hippocampus	rs12042908	1	74997762	A	G	0.490991	0.490991	0.203245	0.107001	0.0607422	220	0.0586	0.0077	38693	4671	4.03204e-14	8.25532e-09	4.88414e-06	0.999994	9.8525e-07
Brain_Hippocampus	rs12042908	1	74997762	A	G	0.490991	0.490991	-0.0895022	0.110325	0.419382	220	0.0586	0.0077	38693	4739	1.28248e-14	8.221e-09	1.56e-06	0.999998	1.07802e-07
Brain_Hippocampus	rs7138803	12	50247468	G	A	0.351351	0.351351	-0.164719	0.0833895	0.0513334	220	0.0729	0.008	37067	4158	5.68117e-20	1.80487e-13	3.14768e-07	1	6.47469e-08
Brain_Hippocampus	rs7138803	12	50247468	G	A	0.351351	0.351351	-0.0654518	0.113055	0.564094	220	0.0729	0.008	37067	3804	1.0674e-19	1.81339e-13	5.8862e-07	0.999999	3.75965e-08
Brain_Hippocampus	rs17817449	16	53813367	T	G	0.418919	0.418919	-0.0299837	0.0597333	0.616936	220	-0.0683	0.008	36963	5826	8.5255e-19	5.86959e-12	1.45249e-07	1	9.54189e-09
Tissue	SNP	Chr	Pos	Ref	Alt	AF	MAF	beta_eqtl	se_eqtl	pv_eQTL	n_eQTL	beta_GWAS	se_GWAS	N	nsnps	PP.H0.abf	PP.H1.abf	PP.H2.abf	PP.H3.abf	PP.H4.abf
Brain_Hypothalamus	rs11865086	16	30130493	C	A	0.459596	0.459596	-0.199907	0.070407	0.00564092	214	-0.0393	0.0076	39722	2567	2.29827e-05	0.00418224	0.000237056	0.0421844	0.953373
Brain_Hypothalamus	rs72833479	17	45960449	G	A	0.222222	0.222222	0.295502	0.0843225	0.000729004	214	0.044	0.0089	39618	5335	0.013487	0.0334306	0.21148	0.523985	0.217617
Brain_Hypothalamus	rs144376234	1	110114504	C	T	0.037037	0.037037	1.16037	0.342951	0.00107958	214	0.1195	0.021	39618	5378	0.000667758	0.00055504	0.435329	0.361643	0.201805
Brain_Hypothalamus	rs11865086	16	30130493	C	A	0.459596	0.459596	0.173499	0.0801712	0.0332288	214	-0.0393	0.0076	39722	2696	0.0557317	0.0222962	0.580798	0.232248	0.108927
Brain_Hypothalamus	rs7719067	5	153538241	A	G	0.388889	0.388889	0.296892	0.104474	0.00560117	214	0.0381	0.0075	39721	6150	0.00424365	0.0363777	0.0903851	0.774712	0.0942817
Brain_Hypothalamus	rs72833479	17	45960449	G	A	0.222222	0.222222	0.0928391	0.100212	0.356816	214	0.044	0.0089	39618	5315	0.0243619	0.031698	0.382226	0.497262	0.0644521
Brain_Hypothalamus	rs11865086	16	30130493	C	A	0.459596	0.459596	0.120374	0.08105	0.141153	214	-0.0393	0.0076	39722	2513	0.0612375	0.0217252	0.630029	0.223452	0.0635566
Brain_Hypothalamus	rs144376234	1	110114504	C	T	0.037037	0.037037	-0.1872	0.182786	0.308639	214	0.1195	0.021	39618	5238	0.000950993	0.000481734	0.621512	0.314771	0.0622844
Brain_Hypothalamus	rs11865086	16	30130493	C	A	0.459596	0.459596	-0.208959	0.091481	0.0248244	214	-0.0393	0.0076	39722	2606	0.0272128	0.0547304	0.284403	0.57193	0.0617238
Brain_Hypothalamus	rs117281273	8	42981400	C	G	0.0277778	0.0277778	-0.0400156	0.242204	0.869163	214	0.1284	0.0248	37850.9	4209	0.0298675	0.0181428	0.559237	0.339652	0.0531005
Brain_Hypothalamus	rs543874	1	177889480	A	G	0.203704	0.203704	0.0602104	0.106697	0.574011	214	-0.0793	0.0099	36963	4882	7.26868e-10	4.23849e-10	0.605208	0.352865	0.0419273
Brain_Hypothalamus	rs9695734	9	96407983	C	T	0.152778	0.152778	0.0591917	0.102183	0.563921	214	-0.0517	0.0106	37506	6358	0.0398706	0.0264697	0.538595	0.35753	0.037534
Brain_Hypothalamus	rs1336980	9	129377855	G	C	0.388889	0.388889	-0.0475054	0.0741143	0.523243	214	0.0395	0.0079	38668	4731	0.0631718	0.0404121	0.524707	0.335628	0.0360814
Brain_Hypothalamus	rs11676272	2	25141538	A	G	0.5	0.5	-0.00140508	0.0593755	0.981175	214	-0.075	0.0079	36714	4931	1.48953e-15	6.97306e-16	0.65685	0.307461	0.0356889
Brain_Hypothalamus	rs11676272	2	25141538	A	G	0.5	0.5	-0.188166	0.120631	0.122468	214	-0.075	0.0079	36714	5878	6.12092e-16	1.5761e-15	0.26985	0.694809	0.0353411
Brain_Hypothalamus	rs11676272	2	25141538	A	G	0.5	0.5	-0.025438	0.0961502	0.791977	214	-0.075	0.0079	36714	5978	1.40351e-15	7.88528e-16	0.618628	0.347528	0.0338442
Brain_Hypothalamus	rs4760600	12	49314994	A	G	0.393519	0.393519	-0.0479266	0.102716	0.641969	214	0.0383	0.0078	37612	6520	0.027669	0.0196983	0.537442	0.382587	0.0326034
Brain_Hypothalamus	rs7138803	12	50247468	G	A	0.402778	0.402778	0.0120028	0.0931046	0.897724	214	0.0729	0.008	37067	3797	1.0144e-13	7.39821e-14	0.559957	0.408354	0.0316898
Brain_Hypothalamus	rs11865086	16	30130493	C	A	0.459596	0.459596	0.00724808	0.0762457	0.924487	214	-0.0393	0.0076	39722	2508	0.00342764	0.117371	0.0241201	0.825906	0.0291754
Brain_Hypothalamus	rs11865086	16	30130493	C	A	0.459596	0.459596	0.0544299	0.0918921	0.555188	214	-0.0393	0.0076	39722	2585	0.0361265	0.0486033	0.377934	0.508431	0.0289046
Brain_Hypothalamus	rs11215427	11	115093438	G	C	0.291667	0.291667	-0.000697511	0.0512268	0.989168	214	-0.0461	0.0087	38160	5439	0.0230825	0.022069	0.47395	0.453113	0.0277855
Brain_Hypothalamus	rs13107325	4	103188709	C	A	0.0972222	0.0972222	-0.154371	0.203957	0.451193	214	0.0953	0.0173	36677	4955	0.00189293	0.00392848	0.31488	0.653459	0.025839
Brain_Hypothalamus	rs11676272	2	25141538	A	G	0.5	0.5	-0.0905304	0.111569	0.419358	214	-0.075	0.0079	36714	6010	8.36731e-16	1.37732e-15	0.368726	0.606925	0.0243489
Brain_Hypothalamus	rs9695734	9	96407983	C	T	0.152778	0.152778	-0.0402239	0.104509	0.701272	214	-0.0517	0.0106	37506	6281	0.0229431	0.0443675	0.310027	0.59951	0.0231519
Brain_Hypothalamus	rs12042908	1	74997762	A	G	0.472222	0.472222	0.210753	0.116414	0.0737301	214	0.0586	0.0077	38693	4726	7.97753e-10	7.31087e-09	0.096628	0.885513	0.017859
Brain_Hypothalamus	rs9695734	9	96407983	C	T	0.152778	0.152778	-0.102153	0.134	0.447946	214	-0.0517	0.0106	37506	5273	0.0430896	0.163354	0.16238	0.615572	0.0156037
Brain_Hypothalamus	rs62500888	8	28061823	A	G	0.430556	0.430556	0.0792894	0.123897	0.523899	214	0.0472	0.0076	39618	7698	3.38579e-05	0.000136301	0.196218	0.789894	0.0137179
Brain_Hypothalamus	rs17817449	16	53813367	T	G	0.421296	0.421296	-0.0166893	0.0816719	0.838567	214	-0.0683	0.008	36963	6013	1.19037e-12	4.59476e-12	0.203219	0.784399	0.0123819
Brain_Hypothalamus	rs144376234	1	110114504	C	T	0.037037	0.037037	0.447152	0.264255	0.0942427	214	0.1195	0.021	39618	5345	0.000145523	0.00136877	0.0948508	0.892141	0.0114939
Brain_Hypothalamus	rs11865086	16	30130493	C	A	0.459596	0.459596	0.000692101	0.0893986	0.993841	214	-0.0393	0.0076	39722	2486	0.0139212	0.0672221	0.155841	0.752507	0.010509
Brain_Hypothalamus	rs62500888	8	28061823	A	G	0.430556	0.430556	-0.031236	0.1018	0.759709	214	0.0472	0.0076	39618	7481	2.74826e-05	0.000143435	0.159189	0.830818	0.00982164
Brain_Hypothalamus	rs7138803	12	50247468	G	A	0.402778	0.402778	-0.263924	0.109329	0.0178977	214	0.0729	0.008	37067	5081	4.27176e-15	1.73961e-13	0.0237363	0.966619	0.00964453
Brain_Hypothalamus	rs144376234	1	110114504	C	T	0.037037	0.037037	-0.0426493	0.106146	0.688828	214	0.1195	0.021	39618	5231	0.000149463	0.00137003	0.0973713	0.892532	0.00857767
Brain_Hypothalamus	rs7138803	12	50247468	G	A	0.402778	0.402778	-0.0757706	0.110505	0.494761	214	0.0729	0.008	37067	4083	2.31601e-14	1.55913e-13	0.128252	0.86338	0.00836824
Brain_Hypothalamus	rs72833479	17	45960449	G	A	0.222222	0.222222	-0.105526	0.118826	0.376978	214	0.044	0.0089	39618	4101	0.00606794	0.0621671	0.0821904	0.842047	0.00752718
Brain_Hypothalamus	rs114285994	16	19935763	G	A	0.12037	0.12037	0.748529	0.135183	3.28485e-07	214	-0.0737	0.0115	38668	6106	6.65295e-25	2.11361e-05	3.12422e-20	0.992543	0.00743607
Brain_Hypothalamus	rs7138803	12	50247468	G	A	0.402778	0.402778	-0.0235744	0.0633048	0.710515	214	0.0729	0.008	37067	5088	2.16471e-14	1.5712e-13	0.120237	0.872705	0.00705785
Brain_Hypothalamus	rs114285994	16	19935763	G	A	0.12037	0.12037	-0.425079	0.11088	0.000239754	214	-0.0737	0.0115	38668	6167	3.17174e-09	2.11308e-05	0.000149093	0.993279	0.0065504
Brain_Hypothalamus	rs13107325	4	103188709	C	A	0.0972222	0.0972222	-0.051229	0.15612	0.743604	214	0.0953	0.0173	36677	5760	0.000455046	0.0061041	0.0685457	0.919482	0.00541306
Brain_Hypothalamus	rs62500888	8	28061823	A	G	0.430556	0.430556	-0.0910639	0.0967565	0.349256	214	0.0472	0.0076	39618	5587	1.16375e-05	0.000160965	0.067055	0.927468	0.00530399
Brain_Hypothalamus	rs4760600	12	49314994	A	G	0.393519	0.393519	0.0627526	0.0775676	0.420745	214	0.0383	0.0078	37612	6183	0.00298014	0.0407751	0.064778	0.886306	0.00516087
Brain_Hypothalamus	rs72833479	17	45960449	G	A	0.222222	0.222222	-0.110255	0.122332	0.369957	214	0.044	0.0089	39618	5308	5.60476e-05	0.0596466	0.00087958	0.936058	0.00335935
Brain_Hypothalamus	rs13107325	4	103188709	C	A	0.0972222	0.0972222	-0.0559554	0.110742	0.614656	214	0.0953	0.0173	36677	4939	0.000229524	0.00573691	0.0381168	0.952722	0.00319524
Brain_Hypothalamus	rs72833479	17	45960449	G	A	0.222222	0.222222	-0.13485	0.135325	0.321806	214	0.044	0.0089	39618	3612	5.94173e-08	0.0910372	5.91367e-07	0.90607	0.00289196
[truncated: 5,443 more rows]
